# Supplementary material for: (2Z)-3-(3-Bromo­anilino)-1-(5-hy­droxy-3-methyl-1-phenyl-1H-pyrazol-4-yl)but-2-en-1-one
Source: Acta Crystallogr Sect E Struct Rep Online. 2012 Feb 24;68(Pt 3):o813. doi: 10.1107/S1600536812006939 (PMC3297875; doi:10.1107/S1600536812006939)
Supplement: Supplementary file 2 [file e-68-0o813-Isup2.hkl]

#
# h,k,l, Fc-squared, Fo-squared, sigma(Fo-squared) and status flag
#
data_I
_shelx_title '  P21/c'
_shelx_refln_list_code          4
_shelx_F_calc_maximum      184.14
_exptl_crystal_F_000       840.00
_reflns_d_resolution_high  0.7681
 
loop_
 _symmetry_equiv_pos_as_xyz
 'x, y, z'
 '-x, y+1/2, -z+1/2'
 '-x, -y, -z'
 'x, -y-1/2, z-1/2'
 
_cell_length_a     8.7065
_cell_length_b    11.7982
_cell_length_c    17.5954
_cell_angle_alpha  90.000
_cell_angle_beta  101.536
_cell_angle_gamma  90.000
 
_shelx_F_squared_multiplier     1.000
 
loop_
 _refln_index_h
 _refln_index_k
 _refln_index_l
 _refln_F_squared_calc
 _refln_F_squared_meas
 _refln_F_squared_sigma
 _refln_observed_status
   1   0   0      119.67       78.00     13.54 o
   2   0   0     4723.00     4656.42     84.03 o
   3   0   0     9967.66     9397.03    145.18 o
   4   0   0       25.87       19.84     14.63 o
   5   0   0     5322.99     5150.19    287.23 o
   6   0   0     2884.65     2655.33    184.40 o
   7   0   0      561.39      549.75     56.86 o
   8   0   0      133.95      145.91     27.10 o
   9   0   0        5.29       20.34     27.12 o
  10   0   0      426.30      688.60    132.96 o
  11   0   0     1632.87     1991.56    244.43 o
   1   1   0     3565.33     3650.79    113.56 o
   2   1   0       88.68      114.83     13.04 o
   3   1   0     2587.26     2655.85     74.79 o
   4   1   0     6235.57     5822.83    174.50 o
   5   1   0       11.15       11.15      6.71 o
   6   1   0     2655.58     2539.19     79.56 o
   7   1   0     4532.59     4234.05    138.28 o
   8   1   0       10.54       26.19     29.98 o
   9   1   0     2079.13     2175.52    161.08 o
  10   1   0      824.24      825.31    104.99 o
  11   1   0      458.23      465.44    144.15 o
   0   2   0      386.63      491.02     36.53 o
   1   2   0     2336.84     2308.37    103.84 o
   2   2   0    24702.50    25794.12    279.82 o
   3   2   0    10085.31    10114.79    175.24 o
   4   2   0       39.43       40.00     19.90 o
   5   2   0     4977.05     5104.61    160.22 o
   6   2   0     1884.02     1965.91    114.25 o
   7   2   0      446.13      474.22     50.13 o
   8   2   0     2630.99     2716.96    123.16 o
   9   2   0        5.35        2.48     20.09 o
  10   2   0      267.97      354.88     70.59 o
  11   2   0     1385.90     1388.04    215.88 o
   1   3   0     4876.75     4656.79    117.25 o
   2   3   0    15520.81    15555.08    713.41 o
   3   3   0      406.68      481.43     22.05 o
   4   3   0     1719.27     1750.50     80.77 o
   5   3   0      930.98     1001.24     61.10 o
   6   3   0      100.04      101.06     23.80 o
   7   3   0      363.75      291.17     39.59 o
   8   3   0       14.41      -11.88     17.25 o
   9   3   0      543.95      485.93     76.19 o
  10   3   0       10.55       39.94     25.03 o
   0   4   0     4237.41     4153.51    141.26 o
   1   4   0     2115.64     2232.53     42.61 o
   2   4   0     1699.08     1760.94     66.57 o
   3   4   0      390.61      370.39     20.91 o
   4   4   0    10610.64    11181.09    373.51 o
   5   4   0     3665.73     3710.21    150.93 o
   6   4   0      975.44     1102.00     70.03 o
   7   4   0       48.92       50.24     27.48 o
   8   4   0       21.77       10.48     31.37 o
   9   4   0      297.94      243.26     52.23 o
  10   4   0      752.43      846.17    167.23 o
   1   5   0     6467.34     6152.22     82.03 o
   2   5   0     5462.24     5191.46    183.42 o
   3   5   0       95.55       57.07     29.80 o
   4   5   0    11525.49    11059.48    191.72 o
   5   5   0       39.65       48.40     16.94 o
   6   5   0     1544.62     1483.82     90.18 o
   7   5   0      452.18      363.98     94.69 o
   8   5   0       13.93      -11.46     17.70 o
   9   5   0       40.37      191.35     84.40 o
  10   5   0       86.97       38.05     43.94 o
   0   6   0     6273.16     5910.16    126.95 o
   1   6   0      505.59      559.18     27.62 o
   2   6   0     7631.91     7562.30    196.75 o
   3   6   0     6137.32     6276.87    181.45 o
   4   6   0     1418.54     1643.65     76.82 o
   5   6   0     3464.79     3164.94     80.85 o
   6   6   0       24.44       67.15     17.56 o
   7   6   0     1472.92     1516.17     90.52 o
   8   6   0     2786.30     2958.73    301.92 o
   9   6   0      193.70       65.90     39.02 o
  10   6   0      119.33       94.76     84.46 o
   1   7   0     7712.08     7808.68    147.66 o
   2   7   0     1931.82     1901.21     66.12 o
   3   7   0       14.96       30.95     16.79 o
   4   7   0     3280.28     3323.49    138.34 o
   5   7   0     1505.40     1563.26    150.18 o
   6   7   0       24.51       65.46     56.13 o
   7   7   0     4707.57     4535.82    361.59 o
   8   7   0        1.61      -42.20     42.20 o
   9   7   0     2045.11     2408.56    295.80 o
   0   8   0     1416.54     1274.73     87.90 o
   1   8   0        6.98       -1.43      7.38 o
   2   8   0     1167.85     1060.28     84.59 o
   3   8   0     7406.27     3507.68   3770.52 o
   4   8   0       25.44       15.89     16.46 o
   5   8   0       37.06       15.68     17.23 o
   6   8   0     1655.16     2053.61    236.52 o
   7   8   0        3.81      -73.67     73.67 o
   8   8   0     4652.82     5277.08    423.18 o
   9   8   0        3.91       27.79     47.50 o
   1   9   0      742.59      734.42     76.24 o
   2   9   0      246.02      214.65     31.45 o
   3   9   0      237.77      283.60     72.16 o
   4   9   0     1140.30      204.53    534.87 o
   5   9   0      247.21      200.10     36.87 o
   6   9   0      540.72      400.27    112.99 o
   7   9   0        9.72       12.23     43.39 o
   8   9   0      280.73      196.09     91.58 o
   9   9   0       38.67      121.99     77.87 o
   0  10   0      132.71       18.02     15.86 o
   1  10   0      148.29      154.45     39.32 o
   2  10   0      956.90      941.97     60.84 o
   3  10   0      105.77      139.72     39.25 o
   4  10   0      264.94      239.37     79.14 o
   5  10   0       97.50      -28.38     62.88 o
   6  10   0        8.31       75.78     46.06 o
   7  10   0        7.67      -41.86     49.05 o
   8  10   0      305.33      236.71     99.63 o
   1  11   0     1157.95     1275.70     88.67 o
   2  11   0      318.56      330.77     37.51 o
   3  11   0      797.55      756.50    131.74 o
   4  11   0      983.70     1328.87    184.41 o
   5  11   0       41.24       14.59     38.98 o
   6  11   0      498.56      632.04    148.37 o
   7  11   0       44.84      167.31     74.05 o
   1  12   0     1197.94     1427.88     97.46 o
   2  12   0     1361.27     1653.18    186.94 o
   3  12   0     2327.87     2490.57    245.42 o
   4  12   0       60.08       39.82     37.11 o
   5  12   0      913.85     1127.89    184.67 o
   6  12   0      202.42      267.66     97.34 o
   1  13   0     1340.65     1344.74    159.65 o
   2  13   0     1141.64     1308.59    173.87 o
   3  13   0       64.19       53.83     32.38 o
   4  13   0     1519.20     1638.90    215.60 o
   5  13   0      480.36      507.43    124.24 o
   2  14   0      649.59      742.99    132.75 o
   3  14   0       82.70      183.64     71.91 o
   4  14   0       79.26      -53.34     53.34 o
 -11   1   1     1170.69     1173.82    224.97 o
 -10   1   1        8.40       11.64     56.23 o
  -9   1   1       86.82       85.71     43.29 o
  -8   1   1      239.52      245.24     35.29 o
  -7   1   1        4.19      -10.17     15.92 o
  -6   1   1     3215.97     3465.51    117.15 o
  -5   1   1     2365.63     2313.34     61.75 o
  -4   1   1      297.05      264.69     19.05 o
  -3   1   1      543.42      537.39     25.23 o
  -2   1   1     1430.31     1317.83     35.47 o
  -1   1   1     3193.64     3349.52    104.02 o
   1   1   1     3581.15     3689.38    122.19 o
   2   1   1     6324.97     6833.92     99.49 o
   3   1   1     2662.00     2696.64     69.04 o
   4   1   1      969.79      945.03     31.31 o
   5   1   1     2175.24     2087.77     58.20 o
   6   1   1      164.19      154.66     26.91 o
   7   1   1     1994.72     1879.95     91.98 o
   8   1   1      204.90      211.59     48.10 o
   9   1   1      292.56      229.10     57.90 o
  10   1   1      866.15      783.77    102.61 o
 -11   2   1      285.01      216.48     86.44 o
 -10   2   1      766.79      821.91    104.82 o
  -9   2   1      826.77      943.69    150.60 o
  -8   2   1      129.30      111.20     31.49 o
  -7   2   1     1546.45     1562.67     88.50 o
  -6   2   1       12.55       15.11     12.46 o
  -5   2   1     4034.14     3820.13    118.49 o
  -4   2   1     5253.49     5010.55    140.83 o
  -3   2   1       80.61       80.58     24.67 o
  -2   2   1    33907.60    33790.24   1052.51 o
  -1   2   1     5028.09     5253.51     89.03 o
   0   2   1    15541.13    15300.69    161.12 o
   1   2   1    16394.34    15863.33    322.79 o
   2   2   1    28606.14    29603.24    236.51 o
   3   2   1    14224.97    14613.95    239.57 o
   4   2   1     1730.78     1635.67     76.59 o
   5   2   1       98.02       89.55     17.51 o
   6   2   1     4216.53     4006.26    131.20 o
   7   2   1     2322.26     2327.01    107.34 o
   8   2   1       10.54        9.05     14.12 o
   9   2   1      523.00      500.34     80.02 o
  10   2   1      279.27      258.33     67.40 o
 -10   3   1        6.82       16.89     37.90 o
  -9   3   1      309.05      222.13     72.18 o
  -8   3   1     2280.07     2290.29    123.13 o
  -7   3   1      154.43      172.72     31.31 o
  -6   3   1     5412.79     5307.65    155.30 o
  -5   3   1     2005.12     2041.26    101.15 o
  -4   3   1     1391.74     1362.08     72.66 o
  -3   3   1     1158.85      983.42     96.37 o
  -2   3   1     9420.97     9863.99    164.78 o
  -1   3   1    26935.96    26545.96    341.84 o
   0   3   1     6462.81     6700.30    119.87 o
   1   3   1     5109.77     5159.55    116.97 o
   2   3   1    16224.12    16266.22    196.37 o
   3   3   1     1762.42     1636.44     65.48 o
   4   3   1    11377.04    11698.33    249.37 o
   5   3   1     3664.08     3334.64    111.73 o
   6   3   1      366.47      352.50     40.23 o
   7   3   1     2168.19     2268.43    108.21 o
   8   3   1     1887.02     2012.86    140.28 o
   9   3   1      251.55      200.96     49.71 o
  10   3   1     2122.28     2420.79    281.79 o
 -10   4   1     1769.92     1470.61    221.88 o
  -9   4   1     1251.32     1200.85    114.55 o
  -8   4   1     1361.23     1270.46    108.74 o
  -7   4   1     3946.19     3839.01    143.53 o
  -6   4   1      226.65      277.38     37.28 o
  -5   4   1     5529.93     5333.66    160.17 o
  -4   4   1      884.43      834.01     36.69 o
  -3   4   1     1827.38     1967.98    149.93 o
  -2   4   1     7110.48     6716.89    275.06 o
  -1   4   1    13656.29    14096.25    165.96 o
   0   4   1       33.87       27.60      7.09 o
   1   4   1     9097.70     8512.58    206.50 o
   2   4   1     1434.09     1351.78     68.57 o
   3   4   1     6948.24     6992.21    141.83 o
   4   4   1       94.49       88.69     16.00 o
   5   4   1      342.19      328.54     34.38 o
   6   4   1     4504.93     4329.84    138.87 o
   7   4   1       52.24       57.46     20.01 o
   8   4   1      439.79      426.34     63.50 o
   9   4   1     3064.57     2891.45    174.35 o
  10   4   1       25.20       45.31     44.13 o
 -10   5   1        6.00       -8.12     54.93 o
  -9   5   1      868.92      785.62    161.23 o
  -8   5   1     1957.70     1994.49    131.00 o
  -7   5   1      446.02      412.04     57.07 o
  -6   5   1       77.66       57.23     20.39 o
  -5   5   1     1500.59     1562.73     73.34 o
  -4   5   1     7112.80     7430.46     97.22 o
  -3   5   1     3156.44     2945.32     79.01 o
  -2   5   1        4.80       16.33     20.32 o
  -1   5   1     2792.32     2874.74     71.43 o
   0   5   1     1238.15     1168.14     44.78 o
   1   5   1       77.73       97.69     12.32 o
   2   5   1     8448.57     8291.49    162.76 o
   3   5   1     3999.89     4122.47    123.56 o
   4   5   1        8.45       15.86      7.14 o
   5   5   1     1485.83     1707.25    165.10 o
   6   5   1     2535.03     2446.55    112.12 o
   7   5   1     2914.98     2952.30    139.59 o
   8   5   1      189.81      343.75     55.70 o
   9   5   1       73.06      -10.62     57.17 o
  10   5   1      346.79      517.71    142.16 o
 -10   6   1       54.84      -24.97     42.88 o
  -9   6   1      190.66      163.14     87.81 o
  -8   6   1        3.30        3.37     38.54 o
  -7   6   1       65.37       60.67     23.28 o
  -6   6   1     2033.98     2044.66    217.79 o
  -5   6   1      495.06      512.62     25.29 o
  -4   6   1      395.78      401.00     19.95 o
  -3   6   1      670.63      670.76     32.11 o
  -2   6   1      414.92      354.62     32.02 o
  -1   6   1       94.43       93.83     14.56 o
   0   6   1      903.05      945.66     44.19 o
   1   6   1      272.85      336.78     25.48 o
   2   6   1     1634.98     1722.59     95.72 o
   3   6   1     1028.66     1040.77     63.15 o
   4   6   1     1297.85     1342.21     77.67 o
   5   6   1      516.79      390.97     93.67 o
   6   6   1     5030.31     4676.33    123.04 o
   7   6   1      459.23      420.25     46.71 o
   8   6   1      156.31       95.47     60.27 o
   9   6   1      646.69      631.92    145.76 o
  10   6   1      307.00      435.81    132.48 o
  -9   7   1       29.96       34.15     46.11 o
  -8   7   1       55.30        6.55     37.63 o
  -7   7   1      219.95      335.96    101.96 o
  -6   7   1     2030.88     2173.84    236.02 o
  -5   7   1      547.82      553.78     53.03 o
  -4   7   1       66.14       40.28     19.28 o
  -3   7   1        3.57       17.39     16.56 o
  -2   7   1      222.61      253.24     21.86 o
  -1   7   1      849.55      844.81     46.57 o
   0   7   1       10.94       20.74      8.60 o
   1   7   1      877.70      838.00     47.50 o
   2   7   1      641.81      577.56     88.23 o
   3   7   1       17.99       49.30     13.83 o
   4   7   1      152.70      104.01     68.49 o
   5   7   1     3016.61     2941.40    113.31 o
   6   7   1      147.37      122.46     54.68 o
   7   7   1        9.13      -41.83     69.21 o
   8   7   1     1456.69     1413.33    216.29 o
   9   7   1        0.98        9.19     50.13 o
  -9   8   1       35.17      -43.14     73.71 o
  -8   8   1       68.50       60.46     42.20 o
  -7   8   1      753.39      892.44    165.53 o
  -6   8   1     1500.50     1251.47    182.26 o
  -5   8   1      333.55      331.33     67.25 o
  -4   8   1     2093.62     1892.40    117.04 o
  -3   8   1      383.19       66.38    176.65 o
  -2   8   1     4564.93     4397.35    165.93 o
  -1   8   1      913.00      983.96     59.52 o
   0   8   1      349.49      298.20     26.71 o
   1   8   1      338.31      258.56     33.73 o
   2   8   1       43.83       22.46     14.45 o
   3   8   1      689.91      549.77    108.09 o
   4   8   1     2063.57     2054.48    119.28 o
   5   8   1       13.63       18.79     13.02 o
   6   8   1      643.66      635.97    127.94 o
   7   8   1       29.57        5.11     30.70 o
   8   8   1     1734.72     1511.74    226.03 o
   9   8   1      310.26      248.95     92.53 o
  -9   9   1     1850.91     1820.36    268.08 o
  -8   9   1      211.25       87.52     54.35 o
  -7   9   1       27.68       59.97     51.24 o
  -6   9   1     1549.99     1769.32    223.07 o
  -5   9   1      970.10      908.58     83.55 o
  -4   9   1      663.17      588.31    110.70 o
  -3   9   1     8668.79     8590.95    403.15 o
  -2   9   1      245.10      288.57     36.23 o
  -1   9   1     1566.25     1519.01     82.85 o
   0   9   1     3773.56     3841.10    120.63 o
   1   9   1      454.61      433.35     45.46 o
   2   9   1     5244.10     4752.66    709.62 o
   3   9   1      585.69      617.32    113.06 o
   4   9   1       29.84      -17.53     17.53 o
   5   9   1     1795.40     2023.35    230.01 o
   6   9   1       71.58      115.70     70.69 o
   7   9   1      841.23      859.22    166.59 o
   8   9   1       20.47       17.25     39.96 o
  -8  10   1      758.56      720.31    170.73 o
  -7  10   1     1206.73     1331.31    214.25 o
  -6  10   1      443.86      570.76    136.67 o
  -5  10   1     1948.98     1782.24    221.30 o
  -4  10   1      187.53      313.81     88.39 o
  -3  10   1      574.13      590.17    109.30 o
  -2  10   1     1190.31     1249.22     79.55 o
  -1  10   1     1951.62     2216.55    151.48 o
   0  10   1      963.77      265.05    489.64 o
   1  10   1     3234.16     3615.72    171.40 o
   2  10   1      340.96      235.86     73.26 o
   3  10   1     5055.61     4984.83    215.08 o
   4  10   1     3779.88     3912.68    308.23 o
   5  10   1        1.66       41.14     44.90 o
   6  10   1     3191.36     3279.76    317.91 o
   7  10   1      232.57      161.81     72.50 o
   8  10   1       50.24      128.50     81.53 o
  -7  11   1       58.48      -58.87     58.87 o
  -6  11   1     1424.37     1620.05    226.27 o
  -5  11   1      321.06      352.47     99.43 o
  -4  11   1      306.73      299.99     93.41 o
  -3  11   1     1451.30     1566.33    185.21 o
  -2  11   1       16.68       14.76     11.31 o
  -1  11   1     1201.88     1257.35    117.50 o
   1  11   1       63.80       74.22     32.87 o
   2  11   1     2569.16     2755.96    237.10 o
   3  11   1       24.81       86.67     50.17 o
   4  11   1       57.45       66.56     56.55 o
   5  11   1      716.15      588.16    128.40 o
   6  11   1      433.89      506.82    131.41 o
   7  11   1      492.28      469.98    129.43 o
  -7  12   1      189.56      248.32    106.15 o
  -6  12   1        6.42       -0.31     35.94 o
  -5  12   1      563.72      458.65    120.88 o
  -4  12   1      670.82      855.06    154.15 o
  -3  12   1      134.81      177.04     63.07 o
  -2  12   1     1152.05     1116.07    152.72 o
  -1  12   1      547.83      170.76    228.65 o
   1  12   1      208.99      271.36     42.34 o
   2  12   1      503.38      396.92     99.61 o
   3  12   1      135.25      222.53     78.73 o
   4  12   1       14.14        0.77     29.01 o
   5  12   1       15.25       42.30     35.03 o
   6  12   1      326.31      349.42    110.94 o
  -5  13   1        7.62      103.31     64.72 o
  -4  13   1      213.52      117.91     76.78 o
  -3  13   1      179.15      225.99     75.58 o
  -2  13   1       24.78      -20.66     36.56 o
  -1  13   1      389.77      365.26     80.49 o
   0  13   1       50.98       61.91     35.72 o
   1  13   1       28.09      -43.51     43.51 o
   2  13   1       31.08       47.16     30.62 o
   3  13   1       20.54       77.39     57.03 o
   4  13   1      445.58      509.67    126.40 o
   5  13   1      296.99      408.28    119.47 o
  -4  14   1      240.65      393.74    115.65 o
  -3  14   1        6.87        0.49     35.04 o
  -2  14   1       41.86       25.39     31.49 o
   1  14   1      694.76      895.00    137.58 o
   2  14   1      453.57      393.88     95.17 o
   3  14   1        8.93      -55.79     55.79 o
   4  14   1      331.84      337.48    114.39 o
 -11   0   2      596.61      827.02    157.26 o
 -10   0   2      113.78      165.61     80.94 o
  -9   0   2     3393.78     3464.37    288.49 o
  -8   0   2      703.02      667.75     61.36 o
  -7   0   2     3102.17     2987.99    124.00 o
  -6   0   2     1526.20     1332.44     78.90 o
  -5   0   2      127.11      118.74     19.14 o
  -4   0   2     6241.20     5854.87    124.81 o
  -3   0   2      688.12      590.99     36.42 o
  -2   0   2      736.69      726.51     36.96 o
  -1   0   2     4549.41     4682.38    118.04 o
   1   0   2     7318.73     7227.81    163.07 o
   2   0   2    21706.76    21900.99    247.34 o
   3   0   2     1195.27     1279.16     71.16 o
   4   0   2     6340.17     5976.91    458.08 o
   5   0   2     5308.62     5067.79    177.77 o
   6   0   2     3365.62     3425.83    177.23 o
   7   0   2     5941.18     5741.31    162.57 o
   8   0   2      632.64      843.25    135.88 o
   9   0   2     1246.93     1130.47    164.84 o
  10   0   2      644.55      604.77    128.06 o
 -11   1   2      164.97      226.19     60.04 o
 -10   1   2      928.50      716.86     99.15 o
  -9   1   2      104.13       89.70     42.05 o
  -8   1   2     3642.21     3389.17    133.53 o
  -7   1   2      829.55      782.89     60.06 o
  -6   1   2      258.94      232.83     29.50 o
  -5   1   2     5715.20     5567.66    125.34 o
  -4   1   2     4982.42     5115.63     90.13 o
  -3   1   2     8454.17     8523.23    152.57 o
  -2   1   2    10937.68    10936.35    169.76 o
  -1   1   2      320.45      381.27     39.28 o
   0   1   2      834.13      859.35     37.07 o
   1   1   2    29450.65    29477.82    254.02 o
   2   1   2    14825.88    15065.49    237.50 o
   3   1   2     3447.74     3238.91     78.32 o
   4   1   2     1502.57     1428.89     78.76 o
   5   1   2     1975.39     1976.33     72.34 o
   6   1   2     3728.12     3599.96     76.49 o
   7   1   2       57.02       23.56     16.53 o
   8   1   2     1871.86     1858.43    139.17 o
   9   1   2      530.01      532.33     79.76 o
  10   1   2       29.26        2.05     62.26 o
 -11   2   2       17.91       64.48     35.33 o
 -10   2   2        6.05       13.10     29.25 o
  -9   2   2      609.97      702.44     91.69 o
  -8   2   2      528.47      463.52     55.92 o
  -7   2   2      178.64      165.52     29.22 o
  -6   2   2     2605.24     2626.56    108.18 o
  -5   2   2     1392.34     1398.05     47.81 o
  -4   2   2     5730.27     5938.19    103.49 o
  -3   2   2     5122.06     5547.78     99.46 o
  -2   2   2      808.71      962.62     80.39 o
  -1   2   2    15403.56    15782.82    203.51 o
   0   2   2      141.03      158.86     41.75 o
   1   2   2     4170.94     4190.49     61.68 o
   2   2   2     1953.51     1874.59     39.68 o
   3   2   2        9.28        9.91      5.37 o
   4   2   2      234.27      225.66     27.89 o
   5   2   2      448.17      417.73     35.48 o
   6   2   2        2.38       -0.76     13.55 o
   7   2   2      124.83      144.70     27.13 o
   8   2   2      393.13      431.66     92.06 o
   9   2   2      247.51      252.64     66.53 o
  10   2   2      144.00      129.07     38.59 o
 -11   3   2       17.02      -55.79     59.58 o
 -10   3   2       50.31       -7.78     28.84 o
  -9   3   2      249.01      278.13     55.39 o
  -8   3   2       23.85       30.56     23.18 o
  -7   3   2      682.03      660.45     89.13 o
  -6   3   2       45.14       40.22     11.13 o
  -5   3   2       51.28       61.86     11.41 o
  -4   3   2     4078.49     4417.89    106.32 o
  -3   3   2      114.72      120.25     24.23 o
  -2   3   2     4763.60     5173.38    119.41 o
  -1   3   2      528.06      586.31     30.74 o
   0   3   2     1508.43     1615.55     54.30 o
   1   3   2     3588.49     3828.57     83.83 o
   2   3   2      675.98      689.83     19.71 o
   3   3   2      567.15      694.87     44.82 o
   4   3   2     4381.90     4710.10    138.30 o
   5   3   2     1132.03     1104.38     58.42 o
   6   3   2      214.62      214.86     31.99 o
   7   3   2       78.51       47.81     13.69 o
   8   3   2      371.82      395.00     63.92 o
   9   3   2     1042.26     1040.51    107.66 o
  10   3   2      183.61      228.77     84.53 o
 -10   4   2       54.60      104.57     70.14 o
  -9   4   2       60.86       40.67     27.74 o
  -8   4   2      701.03      670.40     91.67 o
  -7   4   2       20.01      -17.03     17.16 o
  -6   4   2      642.36      656.69     55.99 o
  -5   4   2      404.15      437.02     46.76 o
  -4   4   2     1367.50     1437.19    136.52 o
  -3   4   2     2550.16     2666.13     95.00 o
  -2   4   2     1429.59     1561.17     58.57 o
  -1   4   2     2206.13     2440.16     60.34 o
   0   4   2      169.12      139.82     13.06 o
   1   4   2     6861.83     7151.51     82.74 o
   2   4   2       10.05       27.67     12.12 o
   3   4   2       95.18       87.51     10.19 o
   4   4   2       32.68       73.42     54.67 o
   5   4   2       47.26       38.95     13.97 o
   6   4   2        1.68      -10.03     16.18 o
   7   4   2      178.88      148.15    103.88 o
   8   4   2       24.45      -19.48     20.68 o
   9   4   2        6.31       -2.05     21.85 o
  10   4   2       74.77      102.35     57.44 o
 -10   5   2      541.36      699.23    163.38 o
  -9   5   2       90.20      192.12     57.22 o
  -8   5   2     1203.43     1435.83    114.06 o
  -7   5   2       19.10        0.21     20.10 o
  -6   5   2      790.53      899.56     75.70 o
  -5   5   2     3182.26     3091.96     77.13 o
  -4   5   2     2580.52     2534.16     98.95 o
  -3   5   2     3495.70     3343.21    174.33 o
  -2   5   2      112.60       95.44     18.13 o
  -1   5   2      397.17      425.22     29.90 o
   0   5   2     2126.54     1981.68     60.15 o
   1   5   2     5828.09     5843.32    124.61 o
   2   5   2      346.83      342.30     40.79 o
   3   5   2     3715.34     3668.31    203.39 o
   4   5   2       30.02       20.99     16.07 o
   5   5   2     2167.90     2072.27     77.38 o
   6   5   2     7568.76     7352.46    194.20 o
   7   5   2       40.91       35.19     23.19 o
   8   5   2     2561.27     2707.31    146.84 o
   9   5   2      344.57      498.52    132.32 o
  10   5   2       35.30       40.10     53.89 o
 -10   6   2      349.18      506.55    137.35 o
  -9   6   2     1322.86     1744.97    243.93 o
  -8   6   2      965.02     1041.11    167.32 o
  -7   6   2     2198.28     2418.84    125.93 o
  -6   6   2     2255.65     2108.81    159.01 o
  -5   6   2      167.27      165.76     23.79 o
  -4   6   2     2871.72     2752.16     86.42 o
  -3   6   2     2211.29     2041.91     89.90 o
  -2   6   2      649.06      619.18     36.46 o
  -1   6   2     3925.75     3809.21     97.06 o
   0   6   2     6079.27     6238.12    115.56 o
   1   6   2     2009.94     1855.66     58.00 o
   2   6   2     6108.83     6223.30    184.25 o
   3   6   2      959.67     1167.09     78.26 o
   4   6   2     7228.00     7468.75    183.75 o
   5   6   2     1964.32     2222.35    218.79 o
   6   6   2      369.80      385.91     33.45 o
   7   6   2      797.16      834.38    141.25 o
   8   6   2      141.09      220.91     76.84 o
   9   6   2     1209.06     1388.44    218.14 o
 -10   7   2      423.23      538.44    149.14 o
  -9   7   2       10.02      -32.19     41.08 o
  -8   7   2     1360.44     1349.49    208.16 o
  -7   7   2     3071.11     3115.18    124.02 o
  -6   7   2      119.88      141.84     18.89 o
  -5   7   2     4632.84     4505.07     75.49 o
  -4   7   2      237.19      212.69     39.18 o
  -3   7   2     1597.48     1508.44     77.89 o
  -2   7   2    11761.91    12372.55    486.41 o
  -1   7   2      334.22      283.85     28.58 o
   0   7   2     9324.46     9410.87    268.92 o
   1   7   2     1612.82     1477.11     70.87 o
   2   7   2      983.71      951.06     91.97 o
   3   7   2     4837.06     5045.25    178.35 o
   4   7   2     1811.19     1901.96    103.45 o
   5   7   2     2237.86     2415.87     99.83 o
   6   7   2      116.63      196.72     69.47 o
   7   7   2        0.44       -7.83     40.79 o
   8   7   2      139.44      200.17     82.37 o
   9   7   2     1178.05     1268.91    214.84 o
  -9   8   2      261.96      232.12    102.72 o
  -8   8   2      177.73      314.60    116.74 o
  -7   8   2     1131.45     1100.88    183.95 o
  -6   8   2      887.00     1303.40    186.63 o
  -5   8   2       39.09       83.46     23.22 o
  -4   8   2     2556.66     2353.59    131.50 o
  -3   8   2     1353.55     1339.58    119.45 o
  -2   8   2      770.46      882.86     55.06 o
  -1   8   2     3648.82     3541.72    106.51 o
   0   8   2      260.22      216.35     24.63 o
   1   8   2     2337.63     2177.76    111.81 o
   2   8   2      222.77      170.89     35.17 o
   3   8   2      154.83      125.22     29.73 o
   4   8   2     3103.21     3262.59    150.69 o
   5   8   2     1430.36     1489.88    139.72 o
   6   8   2      155.98      101.40     57.54 o
   7   8   2     1775.95     1811.04    240.72 o
   8   8   2     1080.70      879.12    173.25 o
   9   8   2     1104.50     1230.88    222.69 o
  -9   9   2        0.44      -30.49     49.49 o
  -8   9   2      148.67       89.45     48.77 o
  -7   9   2      153.08      118.88     61.45 o
  -6   9   2        4.91      -11.75     39.78 o
  -5   9   2      539.55      235.95    305.94 o
  -4   9   2      140.36      162.11     66.16 o
  -3   9   2      251.65      257.48     30.06 o
  -2   9   2      720.16      755.22     47.87 o
  -1   9   2       43.54       14.07     20.53 o
   0   9   2      427.71      376.18     45.09 o
   1   9   2      400.28      440.07     45.27 o
   2   9   2      113.19       52.06     29.37 o
   3   9   2       23.60       87.16     47.35 o
   4   9   2     1434.63      260.08    698.19 o
   5   9   2      222.91      192.21     78.33 o
   6   9   2      252.73      211.58     80.33 o
   7   9   2        4.45       49.04     39.45 o
   8   9   2      126.92       11.97     40.37 o
  -8  10   2      221.27      127.23     79.86 o
  -7  10   2        0.15       -4.69     36.24 o
  -6  10   2       69.68       79.04     40.12 o
  -5  10   2        8.83       46.15     41.00 o
  -4  10   2       80.10       46.99     83.62 o
  -3  10   2        5.98       10.54     34.80 o
  -2  10   2      108.70       81.75     16.32 o
  -1  10   2       25.96       15.08     20.48 o
   0  10   2      136.80      149.72     30.64 o
   1  10   2        8.51       -4.40      8.64 o
   2  10   2       98.83      108.23     57.68 o
   3  10   2        8.89      -29.75     62.55 o
   4  10   2      168.76      199.01     78.16 o
   5  10   2        7.02        3.34     31.13 o
   6  10   2        2.42      -43.70     61.20 o
   7  10   2      180.98      130.51     61.99 o
   8  10   2       13.29       14.88     57.03 o
  -7  11   2     1061.21     1035.13    189.16 o
  -6  11   2      110.25       85.78     53.10 o
  -5  11   2       43.57      -12.47     42.31 o
  -4  11   2       20.35       50.45     46.98 o
  -3  11   2      471.64      630.67    120.16 o
  -2  11   2     1100.80     1147.92     84.44 o
   0  11   2     1654.37      365.27    793.49 o
   1  11   2       35.73       19.18     12.37 o
   2  11   2      232.24      160.11     57.14 o
   3  11   2     1162.29     1192.80    168.71 o
   4  11   2     1775.24     1809.16    218.29 o
   5  11   2       13.08       39.03     34.17 o
   6  11   2       40.04       33.02     47.67 o
   7  11   2        8.73       62.40     46.02 o
  -7  12   2      522.24      457.67    129.41 o
  -6  12   2      494.80      587.23    136.78 o
  -5  12   2       36.03       84.54     51.79 o
  -4  12   2     1116.21      905.53    154.18 o
  -3  12   2     1559.87     1547.32    186.98 o
  -2  12   2      199.13      283.11     77.33 o
  -1  12   2     1913.76     2343.04    196.52 o
   0  12   2      812.06      981.37    128.50 o
   1  12   2     1401.52     1358.34     89.27 o
   2  12   2      899.13     1081.64    155.02 o
   3  12   2       17.44       34.15     40.92 o
   4  12   2     2223.41     2340.80    259.56 o
   5  12   2      204.27      202.08     81.77 o
   6  12   2       48.98       92.39     75.38 o
  -6  13   2       66.40      -13.83     61.47 o
  -5  13   2      971.87     1306.09    201.18 o
  -4  13   2      345.70      407.79    110.43 o
  -3  13   2      659.16      693.01    128.83 o
  -2  13   2      437.47      585.71    112.68 o
  -1  13   2       38.36       49.09     27.87 o
   0  13   2     3202.83     3945.10    261.99 o
   1  13   2      193.42      314.28     79.21 o
   2  13   2       82.97      130.98     60.94 o
   3  13   2     1733.31     1812.09    223.82 o
   4  13   2       19.31       64.41     52.67 o
   5  13   2     1529.81     1653.06    236.97 o
  -4  14   2     1821.31     1782.77    229.09 o
  -3  14   2      349.03      410.55    100.84 o
  -2  14   2      229.58      159.03     61.11 o
   1  14   2      508.64      809.65    134.58 o
   2  14   2      909.52     1019.30    157.81 o
   3  14   2      551.12      443.19    117.83 o
   4  14   2      402.50      663.91    149.42 o
 -11   1   3       20.58        7.62     42.94 o
 -10   1   3      218.90      220.80     55.30 o
  -9   1   3      113.00      178.80     54.21 o
  -8   1   3       57.57       78.44     26.29 o
  -7   1   3      980.46     1008.81     70.54 o
  -6   1   3     2999.66     3118.25     87.76 o
  -5   1   3     5347.66     5642.08    114.72 o
  -4   1   3     7231.36     7455.25    144.12 o
  -3   1   3     1586.27     1659.72     57.15 o
  -2   1   3      753.57      709.65     45.19 o
  -1   1   3     3962.30     3870.89     97.37 o
   0   1   3      988.49      976.22     56.68 o
   1   1   3      740.95      732.69     28.17 o
   2   1   3      949.66      881.88     41.87 o
   3   1   3      395.78      436.57     30.21 o
   4   1   3      987.46      930.54     49.33 o
   5   1   3       96.63      114.40     14.54 o
   6   1   3      361.97      341.62     26.12 o
   7   1   3      576.83      622.16     54.01 o
   8   1   3     1180.72     1193.16    111.37 o
   9   1   3      409.31      457.18     75.51 o
  10   1   3      469.32      562.50     87.67 o
 -11   2   3      495.97      488.61     82.61 o
 -10   2   3     1569.55     1582.55    158.89 o
  -9   2   3      491.57      400.66     71.46 o
  -8   2   3      692.53      592.36     61.83 o
  -7   2   3      763.51      745.18     62.28 o
  -6   2   3      780.07      765.69     41.80 o
  -5   2   3     4875.38     4682.85    100.15 o
  -4   2   3     1508.65     1528.06     77.27 o
  -3   2   3     1265.54     1212.17     71.70 o
  -2   2   3      100.63       89.35     26.46 o
  -1   2   3     3638.52     3735.29     82.64 o
   0   2   3    10567.49    10651.00    251.19 o
   1   2   3     1758.18     1796.09     38.77 o
   2   2   3    14126.42    14135.80    127.52 o
   3   2   3     4989.24     4942.77     80.16 o
   4   2   3        8.14        9.88      6.03 o
   5   2   3     4454.88     4610.29    142.65 o
   6   2   3      666.13      620.51     58.65 o
   7   2   3      886.59      839.68     65.55 o
   8   2   3      742.85      779.52     90.26 o
   9   2   3      155.43      165.81     48.59 o
  10   2   3      739.03      737.22     98.88 o
 -11   3   3      205.69      156.67     87.07 o
 -10   3   3     1170.49     1259.88    130.71 o
  -9   3   3     1695.21     1653.23    139.70 o
  -8   3   3      280.34      220.06     42.33 o
  -7   3   3     2408.44     2388.98    115.29 o
  -6   3   3     2437.96     2478.37     68.62 o
  -5   3   3     3812.31     3861.71     99.33 o
  -4   3   3     3415.48     3161.20     90.85 o
  -3   3   3     5954.27     6280.28    188.52 o
  -2   3   3     2995.88     2882.70     98.77 o
  -1   3   3    17143.79    17364.81    187.75 o
   0   3   3      209.92      234.70     20.35 o
   1   3   3     9636.69     9419.11    107.66 o
   2   3   3     4462.54     4447.39     77.58 o
   3   3   3      732.14      639.30     29.37 o
   4   3   3    10073.34    10100.20    171.05 o
   5   3   3       13.02       -7.12     15.41 o
   6   3   3     5521.67     5511.17    170.97 o
   7   3   3     1895.01     1936.33    102.20 o
   8   3   3      214.38      174.53     44.47 o
   9   3   3      947.19     1139.59    113.08 o
  10   3   3      288.43      344.35    108.99 o
 -10   4   3     1435.27     1324.47    212.76 o
  -9   4   3     1419.03     1516.79    132.07 o
  -8   4   3     1990.51     2136.41    145.79 o
  -7   4   3      216.64      243.48     48.26 o
  -6   4   3     3236.90     3250.63    172.46 o
  -5   4   3     4737.98     4732.11    206.59 o
  -4   4   3       20.38       10.48     25.45 o
  -3   4   3     7556.98     7781.28    152.66 o
  -2   4   3    11548.19    11971.50    206.97 o
  -1   4   3     6878.54     6901.67    126.66 o
   0   4   3     7171.45     7055.87    144.33 o
   1   4   3      721.49      731.36     38.76 o
   2   4   3     3820.15     3556.75    100.09 o
   3   4   3     1987.64     1738.31     47.37 o
   4   4   3      225.64      227.32     29.65 o
   5   4   3     3434.72     3491.36    306.80 o
   6   4   3     2844.15     2905.15    116.74 o
   7   4   3      523.04      586.78     68.78 o
   8   4   3     1958.68     2007.56    135.71 o
   9   4   3       12.34       49.46     64.61 o
  10   4   3      198.95      121.98     76.02 o
 -10   5   3       79.37      155.68     85.48 o
  -9   5   3      814.16      833.87     97.02 o
  -8   5   3      159.32      170.24     41.99 o
  -7   5   3     1121.47     1145.08     96.72 o
  -6   5   3     1740.96     1755.27    107.15 o
  -5   5   3       71.75      120.49     35.97 o
  -4   5   3     1199.83     1115.20     71.26 o
  -3   5   3        3.31        3.00      7.07 o
  -2   5   3    12509.08    12823.09    244.20 o
  -1   5   3     1436.81     1418.32     53.47 o
   0   5   3      107.67      112.45     16.40 o
   1   5   3     3349.87     3518.34     79.39 o
   2   5   3      365.39      275.17     28.72 o
   3   5   3     3301.64     3438.10    125.02 o
   4   5   3     1637.82     1629.11     50.80 o
   5   5   3     1320.13     1302.11     69.64 o
   6   5   3       75.23       58.37     18.22 o
   7   5   3     1783.26     1870.63    112.39 o
   8   5   3      496.07      604.05    135.74 o
   9   5   3      801.07      861.49    169.35 o
  10   5   3      566.92      757.03    170.07 o
 -10   6   3        2.72      -11.86     62.12 o
  -9   6   3       38.81       61.09     63.96 o
  -8   6   3       14.60       -9.66     27.84 o
  -7   6   3      219.25      164.82     64.60 o
  -6   6   3      768.64      925.52     51.75 o
  -5   6   3        7.96       11.36     14.38 o
  -4   6   3        0.57        3.69      8.88 o
  -3   6   3      248.60      199.54     34.71 o
  -2   6   3      508.46      515.08     37.50 o
  -1   6   3        9.27        2.22      5.75 o
   0   6   3       55.95      145.31     18.09 o
   1   6   3     1765.43     1813.26     59.17 o
   2   6   3      202.67      169.66     34.24 o
   3   6   3      516.38      489.61     55.72 o
   4   6   3     1118.95     1189.34     75.11 o
   5   6   3      347.43      382.66     95.67 o
   6   6   3      103.37      181.52     80.47 o
   7   6   3       24.02        9.54     15.60 o
   8   6   3      539.37      539.76    136.94 o
   9   6   3       11.11      142.36     87.44 o
 -10   7   3       31.58       39.19     56.64 o
  -9   7   3       99.37       42.02     51.34 o
  -8   7   3       13.67       91.02     60.03 o
  -7   7   3       48.86       43.44     19.78 o
  -6   7   3       11.75        8.06      5.42 o
  -5   7   3       72.11       28.49     16.85 o
  -4   7   3      605.88      571.01     50.24 o
  -3   7   3      180.80      226.40     36.36 o
  -2   7   3        8.58       19.95      9.96 o
  -1   7   3     1195.93     1165.62     60.72 o
   0   7   3     2016.71     2045.41     81.39 o
   1   7   3       23.06       22.16      7.73 o
   2   7   3       30.68       33.71     48.60 o
   3   7   3       35.62       44.78     29.38 o
   4   7   3       43.17       69.50     48.65 o
   5   7   3       10.87       12.55     22.44 o
   6   7   3      369.82      281.79     90.30 o
   7   7   3      105.67      139.05     64.88 o
   8   7   3      107.60       44.21     34.82 o
   9   7   3      385.80      247.15    108.07 o
  -9   8   3      150.69       80.03     69.59 o
  -8   8   3      829.61      820.37    165.72 o
  -7   8   3      155.32      141.87     64.05 o
  -6   8   3       99.53      105.00     19.30 o
  -5   8   3     1616.67     1500.72     60.77 o
  -4   8   3      182.63      152.13     25.36 o
  -3   8   3      697.84      609.24     52.65 o
  -2   8   3     1315.23     1316.67     73.90 o
  -1   8   3      183.31      168.31     33.81 o
   0   8   3     1293.72     1320.79     71.22 o
   1   8   3      543.01      499.97     44.82 o
   2   8   3     2662.64     2955.99    224.21 o
   3   8   3     1761.46      588.37   1030.95 o
   4   8   3      406.78      414.81     54.43 o
   5   8   3      685.20      750.56     81.02 o
   6   8   3      513.99      535.68    127.37 o
   7   8   3      634.74      771.76    158.28 o
   8   8   3      302.95      530.57    138.14 o
   9   8   3      144.78      135.62     95.38 o
  -9   9   3      950.51      934.89    195.50 o
  -8   9   3       77.25       68.80     75.41 o
  -7   9   3     1570.22     1586.00    222.80 o
  -6   9   3      939.44      918.05    161.52 o
  -5   9   3      390.48       30.05    164.79 o
  -4   9   3     3903.68     3669.32    108.81 o
  -3   9   3        5.96       66.04     18.37 o
  -2   9   3     2513.75     2428.76    104.83 o
  -1   9   3     2574.55     2451.17    134.41 o
   0   9   3      208.61      208.97     37.07 o
   1   9   3     2844.95     2943.89    113.29 o
   2   9   3     5322.43     5547.33    321.41 o
   3   9   3     3444.01     3432.72    267.96 o
   4   9   3     2606.58      738.08   1614.50 o
   5   9   3      437.73      537.81    116.25 o
   6   9   3      446.75      500.87    126.50 o
   7   9   3      833.45     1049.53    191.53 o
   8   9   3       98.71       61.66     64.59 o
  -8  10   3     1501.74     1590.42    244.13 o
  -7  10   3      307.51      344.04    109.08 o
  -6  10   3     1629.90     1583.25    216.67 o
  -5  10   3     1851.50     2109.37    235.69 o
  -4  10   3      249.27      217.34     76.57 o
  -3  10   3     2466.33     2364.70    106.61 o
  -2  10   3     3590.92     3749.46    119.84 o
  -1  10   3     2255.52      810.28   1015.20 o
   0  10   3      684.65      662.89     63.65 o
   1  10   3      699.33      672.33     58.33 o
   2  10   3     1303.58     1384.96    169.43 o
   3  10   3     2329.13     2204.97    146.99 o
   4  10   3      249.25      215.75     72.09 o
   5  10   3     1060.39     1372.29    199.72 o
   6  10   3      520.16      565.08    137.29 o
   7  10   3      689.25      780.92    166.67 o
   8  10   3      724.44     1056.54    204.71 o
  -7  11   3      278.29      482.88    134.13 o
  -6  11   3      196.82      117.73     64.41 o
  -5  11   3       46.81      159.51     78.87 o
  -4  11   3     1206.08     1337.89    180.28 o
  -3  11   3      268.45      205.60     68.32 o
  -2  11   3      972.95     1046.50     85.02 o
  -1  11   3      737.05      731.51     96.08 o
   0  11   3      881.59      729.35     69.48 o
   1  11   3     1841.94     2028.88    103.87 o
   2  11   3      618.02      763.57    127.20 o
   3  11   3      290.64      370.66     97.31 o
   4  11   3      554.28      509.84    118.78 o
   5  11   3      184.41      184.58     78.31 o
   6  11   3      737.33     1035.11    191.23 o
   7  11   3     1507.07     1483.42    239.69 o
  -7  12   3       15.18      -45.92     49.29 o
  -6  12   3      484.84      421.49    125.78 o
  -5  12   3      202.57      171.07     73.97 o
  -4  12   3       15.02      -37.37     37.37 o
  -3  12   3      304.01      381.43     92.22 o
  -2  12   3     1882.05     1839.16    116.35 o
  -1  12   3      726.41      787.52    113.74 o
   0  12   3      485.55       98.51    300.25 o
   1  12   3      257.00      310.62     82.24 o
   2  12   3      455.90      628.82    123.79 o
   3  12   3      315.25      431.00    106.11 o
   4  12   3      114.40      278.22     95.93 o
   5  12   3      138.49      285.98    110.75 o
   6  12   3      375.89      353.53    114.37 o
  -6  13   3        0.39       -8.54     35.30 o
  -5  13   3      309.68      429.60    115.82 o
  -4  13   3       23.14       75.31     40.03 o
  -3  13   3       46.35      -16.12     34.25 o
  -2  13   3      377.46      226.27     66.30 o
  -1  13   3        2.37       37.65     35.38 o
   0  13   3       46.31       50.27     35.19 o
   1  13   3      138.85      104.67     40.37 o
   2  13   3        3.20      -12.58     59.32 o
   3  13   3      331.56      181.06     69.95 o
   4  13   3        1.09       14.28     36.47 o
   5  13   3      564.37      524.79    137.02 o
  -4  14   3      113.82      145.77     62.09 o
  -3  14   3      580.17      634.11    128.51 o
  -2  14   3      842.65      939.57    142.78 o
   1  14   3        0.80       42.07     39.09 o
   2  14   3       32.28        5.85     40.97 o
   3  14   3      266.33      257.31     85.21 o
   4  14   3       20.62      150.03     91.83 o
 -11   0   4      100.59      114.51     72.25 o
 -10   0   4     2424.30     2555.04    269.36 o
  -9   0   4      797.95      926.18    151.59 o
  -8   0   4      144.65      107.82     54.31 o
  -7   0   4     8222.67     8493.50    231.82 o
  -6   0   4     2353.61     2268.14    100.53 o
  -5   0   4     1489.58     1412.70     75.91 o
  -4   0   4    15183.37    15497.72    533.50 o
  -3   0   4      734.16      849.64     75.49 o
  -2   0   4    15617.16    15771.18    564.76 o
  -1   0   4      107.13      106.37     25.20 o
   0   0   4    32863.22    33929.05    438.77 o
   1   0   4    20089.25    20020.65    558.83 o
   2   0   4      483.80      463.27     41.82 o
   3   0   4     1851.49     1689.87     89.73 o
   4   0   4     4503.00     4267.00    155.88 o
   5   0   4     2064.71     2006.62    117.72 o
   6   0   4     1576.54     1419.72     74.48 o
   7   0   4     3213.43     3006.49    126.69 o
   8   0   4      803.96      934.50    143.11 o
   9   0   4      564.71      495.13    115.91 o
  10   0   4      252.45      287.27    100.13 o
 -11   1   4     1368.40     1401.38    147.55 o
 -10   1   4       63.25       50.38     67.39 o
  -9   1   4     1265.44     1272.15    126.10 o
  -8   1   4     1950.46     1952.34    141.94 o
  -7   1   4      506.33      471.70     38.13 o
  -6   1   4     3595.65     3375.70     93.88 o
  -5   1   4     1030.37      981.50     53.05 o
  -4   1   4     1380.62     1450.08     61.40 o
  -3   1   4    12183.98    12366.20    172.19 o
  -2   1   4      256.50      268.34     30.66 o
  -1   1   4     4283.20     4393.45    171.12 o
   0   1   4    12409.43    12365.39    152.87 o
   1   1   4     1091.78     1161.50     40.76 o
   2   1   4     4666.19     4425.88    101.29 o
   3   1   4     1721.27     1767.97     63.50 o
   4   1   4     2107.34     2010.52     75.52 o
   5   1   4     2829.65     2736.66     96.71 o
   6   1   4       74.74       89.30     16.07 o
   7   1   4     3274.47     3187.87    102.84 o
   8   1   4     1434.61     1382.95    122.42 o
   9   1   4      240.28      282.28     59.74 o
  10   1   4      743.02      759.35    104.46 o
 -11   2   4      152.38       85.43     64.74 o
 -10   2   4     1039.32      817.01    106.80 o
  -9   2   4        4.10        1.78     25.71 o
  -8   2   4       18.89       31.85     20.15 o
  -7   2   4     1722.49     1791.62     71.21 o
  -6   2   4      452.21      481.41     35.80 o
  -5   2   4     1442.92     1312.63     62.73 o
  -4   2   4     3947.40     3991.73    105.46 o
  -3   2   4     3524.12     3660.07    214.04 o
  -2   2   4      565.31      502.29     63.30 o
  -1   2   4        7.36       11.78      9.86 o
   0   2   4      181.50      162.66     24.08 o
   1   2   4    12974.39    12986.59    120.24 o
   2   2   4     1726.31     1800.34     51.46 o
   3   2   4     1096.57     1086.43     42.24 o
   4   2   4     5076.47     5095.50    108.74 o
   5   2   4     1116.40     1090.11     62.83 o
   6   2   4     1151.10      998.04     96.97 o
   7   2   4      661.64      674.41     60.22 o
   8   2   4      150.41      159.55     46.96 o
   9   2   4      586.75      611.60     86.72 o
  10   2   4        7.42       27.24     33.44 o
 -11   3   4        0.68       21.67     63.77 o
 -10   3   4      109.12       99.10     41.56 o
  -9   3   4       44.71       28.89     26.02 o
  -8   3   4       12.02        2.13     59.11 o
  -7   3   4       28.21       21.68      9.22 o
  -6   3   4      524.86      538.68     37.67 o
  -5   3   4     1176.04     1307.62     64.47 o
  -4   3   4      301.35      297.29     42.65 o
  -3   3   4      169.08      165.10     31.32 o
  -2   3   4      984.77     1125.25     67.02 o
  -1   3   4      321.57      360.02     32.84 o
   0   3   4      483.67      518.57     31.41 o
   1   3   4       10.60        8.62      6.93 o
   2   3   4       11.37       21.09      5.90 o
   3   3   4      107.86      125.08     14.17 o
   4   3   4     1244.59     1290.90     43.17 o
   5   3   4      144.22      174.89     33.47 o
   6   3   4        8.13       -8.14     23.75 o
   7   3   4      301.85      297.69     41.72 o
   8   3   4      184.67      180.69     49.08 o
   9   3   4      142.95      149.96     41.84 o
  10   3   4      250.13      251.93     97.33 o
 -10   4   4       60.11      151.27     67.99 o
  -9   4   4       19.18       15.94     19.96 o
  -8   4   4      143.11       81.40     45.66 o
  -7   4   4      500.64      507.10     31.88 o
  -6   4   4       43.44       24.45     21.22 o
  -5   4   4      488.98      473.27     41.43 o
  -4   4   4        7.74        6.19     12.33 o
  -3   4   4       12.01       -4.89      7.78 o
  -2   4   4     3191.10     3321.89    199.16 o
  -1   4   4       64.53       59.41     15.11 o
   0   4   4      889.93      938.70     45.61 o
   1   4   4      753.90      712.98     32.44 o
   2   4   4     2552.04     2723.38     64.12 o
   3   4   4     2906.57     2871.13     56.74 o
   4   4   4     2278.29     2277.55     74.57 o
   5   4   4       53.54       79.78     23.08 o
   6   4   4       19.14       47.30     17.36 o
   7   4   4      749.52      711.75     76.00 o
   8   4   4       48.04       68.90     27.36 o
   9   4   4      408.39      580.04    138.98 o
  10   4   4      146.60       17.71     53.64 o
 -10   5   4       28.17       93.76     65.45 o
  -9   5   4      430.68      569.95     82.17 o
  -8   5   4      905.30      996.83    100.46 o
  -7   5   4      251.16      227.65     44.00 o
  -6   5   4     4446.11     4733.69    148.33 o
  -5   5   4     2064.68     2028.31    197.45 o
  -4   5   4     1440.38     1415.65     74.13 o
  -3   5   4     8815.98     8750.45    319.23 o
  -2   5   4        2.04       10.27      9.48 o
  -1   5   4       33.12       25.51     14.21 o
   0   5   4     1206.99     1135.36     59.70 o
   1   5   4       73.72       54.94     11.57 o
   2   5   4     3210.72     2927.58     64.55 o
   3   5   4       57.29       51.60      8.28 o
   4   5   4     1919.68     1869.26     83.17 o
   5   5   4      857.43      957.80     95.72 o
   6   5   4      909.66      886.60     69.91 o
   7   5   4      379.68      384.64     52.01 o
   8   5   4      921.72     1004.34    177.85 o
   9   5   4        4.54       83.34     57.21 o
 -10   6   4      603.00      706.57    167.56 o
  -9   6   4      363.50      423.63    115.70 o
  -8   6   4      278.98      204.98     57.35 o
  -7   6   4     4227.26     4123.04    114.11 o
  -6   6   4      106.45      113.74     41.53 o
  -5   6   4     1880.60     1789.40    102.00 o
  -4   6   4     3120.82     2961.57    125.28 o
  -3   6   4     3023.78     3037.92    122.23 o
  -2   6   4     7781.44     7590.22    157.89 o
  -1   6   4     2223.05     2151.16     76.39 o
   0   6   4     1845.80     1781.88     81.83 o
   1   6   4     7711.36     7433.50    123.90 o
   2   6   4       77.22       82.27     18.04 o
   3   6   4     4563.23     4382.47    160.64 o
   4   6   4     5307.04     5194.66    163.06 o
   5   6   4      826.07      574.10    119.25 o
   6   6   4     1492.89     1573.51     73.57 o
   7   6   4      199.74      201.89     72.77 o
   8   6   4      710.86      802.15    166.93 o
   9   6   4      756.78      906.24    177.31 o
 -10   7   4       11.39      100.04     62.42 o
  -9   7   4     1375.55     1629.14    244.67 o
  -8   7   4      942.19     1029.64    183.19 o
  -7   7   4      675.94      636.86     67.36 o
  -6   7   4     3633.36     3518.28    144.50 o
  -5   7   4       13.95       19.62     10.73 o
  -4   7   4      592.55      537.38     52.20 o
  -3   7   4     4663.96     4282.82    179.37 o
  -2   7   4        1.25        3.55     11.65 o
  -1   7   4     5097.67     5132.49    120.10 o
   0   7   4     9340.72     9301.44    159.47 o
   1   7   4     1298.18     1222.91     67.46 o
   2   7   4     4338.88     4327.46    172.45 o
   3   7   4     2376.49     2423.38    127.92 o
   4   7   4      260.11      260.15     62.18 o
   5   7   4     7870.50     8817.79    458.56 o
   6   7   4      185.29      282.00     89.10 o
   7   7   4      942.41     1084.89    183.64 o
   8   7   4      766.41      877.26    170.25 o
   9   7   4      342.57      151.89     75.65 o
  -9   8   4       66.24      110.10     78.32 o
  -8   8   4     1120.66     1560.18    229.39 o
  -7   8   4     1945.18     2269.46    262.08 o
  -6   8   4       15.86      -30.26     44.96 o
  -5   8   4      136.53      185.46     29.96 o
  -4   8   4     3531.16     3626.42    135.40 o
  -3   8   4      262.99      218.56     34.40 o
  -2   8   4     1221.65     1189.14     76.79 o
  -1   8   4     3482.00     3561.78    116.19 o
   0   8   4      153.52      187.58     28.62 o
   1   8   4     1394.62     1328.65     80.51 o
   2   8   4     2169.25     2241.04    199.12 o
   3   8   4       37.20        9.06     64.53 o
   4   8   4      705.67      699.59     72.50 o
   5   8   4       24.87       34.62     14.64 o
   6   8   4     1333.87     1099.91    179.10 o
   7   8   4      167.92      107.83     52.30 o
   8   8   4     1315.71     1597.03    241.89 o
  -9   9   4       37.47       40.77     62.01 o
  -8   9   4      115.82      105.57     75.45 o
  -7   9   4       60.16       55.63     38.13 o
  -6   9   4      113.07      124.26     60.11 o
  -5   9   4       66.53       54.11     44.44 o
  -4   9   4       74.22       70.22     17.76 o
  -3   9   4     1226.70     1114.60    124.83 o
  -2   9   4      561.79      414.59     48.82 o
   0   9   4      479.72      485.18     53.84 o
   1   9   4      725.22      674.08     55.70 o
   2   9   4     1446.19     1339.51    109.59 o
   3   9   4       86.61      206.07     71.50 o
   4   9   4      145.93       26.26    151.62 o
   5   9   4      140.51      200.23     78.95 o
   6   9   4       18.47      -38.43     42.44 o
   7   9   4       11.38      158.97     90.41 o
   8   9   4      169.22      120.53     73.33 o
  -8  10   4      126.07       93.22     65.29 o
  -7  10   4        4.15       32.21     49.39 o
  -6  10   4      141.07      186.68     77.63 o
  -5  10   4       15.94      -52.74     63.67 o
  -4  10   4       72.68       30.76     42.09 o
  -3  10   4      788.41      675.84     63.26 o
  -2  10   4      188.03      187.67     29.50 o
  -1  10   4        5.75      -16.55     22.85 o
   0  10   4      127.45       98.95     25.76 o
   1  10   4       99.98       61.52     38.10 o
   2  10   4      536.99      651.59    118.18 o
   3  10   4        9.23      -28.41     35.92 o
   4  10   4      144.46      102.68     55.75 o
   5  10   4      124.06      210.75     85.20 o
   6  10   4      162.82      192.39     80.21 o
   7  10   4        0.61       -2.72     46.87 o
  -7  11   4        4.09      -62.63     62.63 o
  -6  11   4      325.81      441.71    122.51 o
  -5  11   4      135.00       87.04     54.57 o
  -4  11   4      296.53      273.18     86.73 o
  -3  11   4      864.40      901.87    140.65 o
  -2  11   4       10.29      -10.34     15.01 o
  -1  11   4     3251.69     3206.98    210.20 o
   0  11   4     1636.38     1778.59    110.70 o
   1  11   4      778.24      752.07     73.03 o
   2  11   4      919.05      952.66    150.11 o
   3  11   4       50.62       37.36     44.42 o
   4  11   4       85.51      189.80     79.31 o
   5  11   4      930.73     1296.94    204.35 o
   6  11   4       64.84      136.07     67.06 o
   7  11   4       79.18      116.66     81.37 o
  -7  12   4      487.26      591.74    148.61 o
  -6  12   4      333.40      496.50    129.22 o
  -5  12   4     1765.28     1899.62    236.05 o
  -4  12   4     1397.94     1471.33    195.37 o
  -3  12   4      263.48      293.60     85.46 o
  -2  12   4     1002.44      828.39    347.08 o
  -1  12   4      644.26      606.97     98.60 o
   0  12   4      105.25       14.35     64.19 o
   1  12   4     2291.61     2666.17    241.12 o
   2  12   4        4.52      -25.83     37.72 o
   3  12   4      661.71      865.98    153.54 o
   4  12   4      645.52      823.53    159.21 o
   5  12   4      271.03      320.81    102.12 o
   6  12   4     1197.87     1271.09    214.32 o
  -5  13   4      207.86      291.79     99.77 o
  -4  13   4      226.54       91.00     68.64 o
  -3  13   4      923.36     1000.08    157.50 o
  -2  13   4      192.62      147.14     56.05 o
  -1  13   4      106.83       82.41     34.45 o
   0  13   4      462.82      591.94    112.97 o
   1  13   4        5.92        6.79     36.91 o
   2  13   4     2089.26     2154.52    236.60 o
   3  13   4      537.79      621.29    134.85 o
   4  13   4      590.97      738.67    163.41 o
   5  13   4     1723.61     2063.05    268.37 o
  -4  14   4      618.73      634.03    139.78 o
  -3  14   4      145.70      127.94     44.49 o
   1  14   4     1789.78     2098.37    224.29 o
   2  14   4        1.85       34.41     54.27 o
   3  14   4      173.05      132.94     62.54 o
 -11   1   5      462.33      427.29    104.81 o
 -10   1   5      634.57      621.58    155.53 o
  -9   1   5       11.81       -3.05     24.91 o
  -8   1   5      630.64      682.30     49.60 o
  -7   1   5      402.68      338.27     31.95 o
  -6   1   5        2.49        0.21     11.09 o
  -5   1   5     1118.22      970.90     56.54 o
  -4   1   5      147.57      179.57     24.38 o
  -3   1   5     1788.58     1757.81     69.60 o
  -2   1   5       17.80       14.47     11.83 o
  -1   1   5      652.42      671.15     50.63 o
   0   1   5      344.68      333.61     29.71 o
   1   1   5        9.60        6.86      6.01 o
   2   1   5     1173.99     1239.06     51.57 o
   3   1   5     5378.05     5557.83    118.81 o
   4   1   5       40.50       69.62     15.71 o
   5   1   5     1427.16     1408.77     71.79 o
   6   1   5     1159.40     1134.45     79.11 o
   7   1   5       40.41       40.39     13.28 o
   8   1   5      741.91      764.45     92.20 o
   9   1   5      636.49      578.88     89.80 o
  10   1   5       46.57       28.28     50.41 o
 -11   2   5       43.39       94.79     66.86 o
 -10   2   5      305.97      510.86     88.25 o
  -9   2   5     1972.02     2139.10    164.89 o
  -8   2   5        9.60       13.38     14.75 o
  -7   2   5      855.13      916.25     54.34 o
  -6   2   5     3874.02     3713.56    116.04 o
  -5   2   5        2.59       10.49     12.76 o
  -4   2   5    15125.61    15892.85    226.36 o
  -3   2   5     3675.04     3921.76    139.61 o
  -2   2   5      519.36      491.42     46.17 o
  -1   2   5    13614.58    14385.42    239.26 o
   0   2   5     1564.24     1576.07     54.06 o
   1   2   5     2176.99     2103.77     60.91 o
   2   2   5    15982.31    16634.69    231.89 o
   3   2   5      159.51      173.80     20.01 o
   4   2   5      709.37      596.68     33.57 o
   5   2   5     1675.76     1685.64     62.19 o
   6   2   5      231.69      229.72     39.68 o
   7   2   5     1632.82     1692.30     96.96 o
   8   2   5       22.66       23.78     39.79 o
   9   2   5       34.20       38.43     29.73 o
  10   2   5      380.29      517.02    129.48 o
 -11   3   5      362.36      535.63    144.28 o
 -10   3   5      688.08      875.72    111.92 o
  -9   3   5      327.20      324.05     64.85 o
  -8   3   5     2539.90     2617.74     93.98 o
  -7   3   5     1481.11     1543.85     70.23 o
  -6   3   5      511.98      513.88     40.51 o
  -5   3   5     5096.56     5147.09    137.65 o
  -4   3   5     1563.38     1529.33     98.56 o
  -3   3   5     4233.07     4309.42    156.03 o
  -2   3   5     8169.76     8051.33    192.70 o
  -1   3   5      799.80      912.97     51.78 o
   0   3   5     9910.31     9877.57    179.87 o
   1   3   5     1597.07     1410.15     51.46 o
   2   3   5      617.06      547.76     31.12 o
   3   3   5     7849.21     7719.79    143.41 o
   4   3   5       35.17       51.66     10.52 o
   5   3   5     1482.77     1432.88     70.71 o
   6   3   5     3275.41     3402.31    161.52 o
   7   3   5      257.08      217.56     36.07 o
   8   3   5     3195.00     3285.36    184.03 o
   9   3   5      293.02      398.64     70.37 o
  10   3   5       93.96      143.28     65.21 o
 -10   4   5       28.43       88.63     43.83 o
  -9   4   5     4318.68     4401.18    231.09 o
  -8   4   5      258.88      292.49     57.44 o
  -7   4   5     1594.27     1554.12     85.99 o
  -6   4   5     3385.55     3479.59    235.83 o
  -5   4   5       80.51       91.65     20.60 o
  -4   4   5     3195.77     3198.52    150.88 o
  -3   4   5      838.83      673.34    123.29 o
  -2   4   5       23.13       47.42     16.61 o
  -1   4   5    15236.23    15516.44    221.96 o
   0   4   5     1136.51     1430.60     59.71 o
   1   4   5     4637.67     4339.95     94.53 o
   2   4   5     9665.24     9523.79    213.10 o
   3   4   5     1074.29     1150.69     45.09 o
   4   4   5     4698.96     4518.92    117.12 o
   5   4   5     2680.89     2604.98     64.47 o
   6   4   5      247.82      221.26     40.29 o
   7   4   5     4555.69     4353.58    189.21 o
   8   4   5      224.10      281.72     77.53 o
   9   4   5      421.78      480.29    124.77 o
 -10   5   5      458.60      243.07     89.34 o
  -9   5   5       86.54       70.99     32.42 o
  -8   5   5     2121.29     2205.64    169.28 o
  -7   5   5      181.81      192.52     31.62 o
  -6   5   5      728.29      766.53     59.42 o
  -5   5   5     2883.18     2933.79    119.86 o
  -4   5   5      363.26      359.43     38.21 o
  -3   5   5     3525.87     3527.41    137.94 o
  -2   5   5     3560.40     3529.05    110.37 o
  -1   5   5      179.34      157.95     31.77 o
   0   5   5     8081.71     8475.41    173.18 o
   1   5   5     1205.75     1140.02     50.31 o
   2   5   5      184.83      262.69     22.49 o
   3   5   5     3453.41     3325.16    115.14 o
   4   5   5      393.13      398.59     37.71 o
   5   5   5      124.31      114.37     40.29 o
   6   5   5      816.93      908.90     73.96 o
   7   5   5      191.88      189.71     57.26 o
   8   5   5      240.56      357.50    108.25 o
   9   5   5       61.30       21.05     41.29 o
 -10   6   5       18.50      -45.23     51.56 o
  -9   6   5       77.17       33.43     48.84 o
  -8   6   5        3.55       12.02     16.43 o
  -7   6   5      187.19      160.70     32.99 o
  -6   6   5      386.76      430.89     47.16 o
  -5   6   5       43.13       29.60     24.16 o
  -4   6   5      558.83      586.35     52.60 o
  -3   6   5      265.85      259.79     37.66 o
  -2   6   5      112.78      109.85     21.42 o
  -1   6   5     1347.57     1560.91     77.68 o
   0   6   5     1005.07     1184.79     73.98 o
   1   6   5     1259.83     1381.18     75.59 o
   2   6   5      483.04      451.15     30.83 o
   3   6   5      123.20      142.08     23.39 o
   4   6   5      401.12      464.08    104.10 o
   5   6   5      216.64      270.99     80.00 o
   6   6   5      383.38      384.61     40.66 o
   7   6   5       55.19      111.68     52.53 o
   8   6   5       14.28       42.44     57.51 o
   9   6   5      152.88      281.27    111.46 o
 -10   7   5      242.12      265.19    108.38 o
  -9   7   5       48.95      -56.72     67.63 o
  -8   7   5      229.20      387.07    121.14 o
  -7   7   5       33.30       46.29     20.18 o
  -6   7   5      193.33      147.64     35.34 o
  -5   7   5      131.82      107.81     26.93 o
  -4   7   5       76.81       37.56     22.38 o
  -3   7   5       81.44       96.18     23.29 o
  -2   7   5     2131.72     2219.02     95.17 o
  -1   7   5        1.83        4.61      9.63 o
   0   7   5        3.13        7.52     11.29 o
   1   7   5      439.72      459.67     53.66 o
   2   7   5        2.50        3.67      2.81 o
   3   7   5      105.65       90.82     24.31 o
   4   7   5      169.05      143.70     30.50 o
   5   7   5       80.71       74.57     53.35 o
   6   7   5       38.35       63.77     73.89 o
   7   7   5       58.69       83.86     66.27 o
   8   7   5      261.84      305.09    105.35 o
   9   7   5       10.58      117.85     83.04 o
  -9   8   5      206.44      178.09     77.85 o
  -8   8   5      194.75      155.29     74.66 o
  -7   8   5      301.34      271.70     85.39 o
  -6   8   5     1219.48     1432.76    193.87 o
  -5   8   5      608.51      605.16     59.43 o
  -4   8   5      547.20      495.65     54.41 o
  -3   8   5     1056.61      945.39     89.69 o
  -2   8   5      945.75      962.62    103.49 o
  -1   8   5     1970.12     1840.21     90.18 o
   0   8   5      230.04      191.23     29.43 o
   1   8   5     1060.22     1124.05     62.62 o
   2   8   5      312.48      262.00     81.01 o
   3   8   5      118.26        2.51     59.29 o
   4   8   5     3625.15     3586.78    165.35 o
   5   8   5      207.51      199.94     82.11 o
   6   8   5       65.03      150.59     68.69 o
   7   8   5      462.03      555.82    136.53 o
   8   8   5       15.32       23.55     37.55 o
  -9   9   5       44.03      217.49     91.77 o
  -8   9   5      996.90      907.00    182.44 o
  -7   9   5      529.93      632.77    143.87 o
  -6   9   5       49.54      146.43     65.05 o
  -5   9   5     4138.98     4480.24    333.54 o
  -4   9   5       82.88       34.55     15.32 o
  -3   9   5     1963.89     1927.94    110.24 o
  -2   9   5     2604.15     1822.42   1008.19 o
  -1   9   5      209.37       43.35     80.09 o
   0   9   5     3940.59     4120.31    157.54 o
   1   9   5     2296.49     2474.77    108.98 o
   2   9   5       99.05       97.99     29.85 o
   3   9   5     6726.83     6833.85    397.07 o
   4   9   5      290.93      344.94     78.20 o
   5   9   5     1123.60     1134.41    180.96 o
   6   9   5     1766.96     2036.73    253.85 o
   7   9   5        7.30       -4.62     41.89 o
   8   9   5      211.10      204.90     95.95 o
  -8  10   5      176.46      203.67     97.41 o
  -7  10   5     1388.54     1641.90    233.11 o
  -6  10   5     2269.56     2158.41    254.64 o
  -5  10   5      129.91      160.62     66.35 o
  -4  10   5     2233.46     2201.19    225.33 o
  -3  10   5      671.52      690.01     67.95 o
  -2  10   5      479.48      490.08     58.75 o
  -1  10   5     3879.26     3754.73    231.61 o
   0  10   5      856.56      921.05     79.72 o
   1  10   5      112.15       75.86     29.75 o
   2  10   5      927.34      844.74    134.93 o
   3  10   5       35.55       -9.28     38.65 o
   4  10   5     3007.36     3448.25    311.87 o
   5  10   5      178.26      233.46     76.84 o
   6  10   5      143.81      226.31     85.92 o
   7  10   5      967.74     1215.90    216.73 o
  -7  11   5      548.56      684.64    161.24 o
  -6  11   5       67.55       75.69     33.48 o
  -5  11   5     1938.76     1905.51    227.43 o
  -4  11   5       13.39      -48.23     49.00 o
  -3  11   5      151.35      250.00     75.07 o
  -2  11   5     1087.42     1270.58    154.75 o
   0  11   5     3599.01     3422.67    336.25 o
   1  11   5       58.74       44.71     18.01 o
   2  11   5      214.87      151.14     68.60 o
   3  11   5     1540.84     1301.32    189.63 o
   4  11   5       50.42       38.06     46.83 o
   5  11   5      165.35      119.38     67.51 o
   6  11   5      952.27      986.65    192.15 o
  -6  12   5       94.87       -1.56     29.77 o
  -5  12   5       14.23       35.11     56.14 o
  -4  12   5      228.84      155.55     66.10 o
  -3  12   5      302.63      195.39     69.72 o
  -2  12   5      101.16      117.87     51.15 o
  -1  12   5     1550.06     1714.17    176.66 o
   0  12   5      106.22       15.00     78.14 o
   1  12   5     1095.36     1077.25    159.99 o
   2  12   5      378.84      483.83    112.96 o
   3  12   5       59.27      -17.69     57.29 o
   4  12   5      271.86      322.46    102.07 o
   5  12   5      228.72      132.47     87.08 o
   6  12   5       16.41      -32.52     58.89 o
  -5  13   5        4.10      -20.06     50.24 o
  -4  13   5        4.64      -63.99     63.99 o
  -3  13   5        2.17      -42.31     42.31 o
  -2  13   5        3.24      -22.98     22.98 o
  -1  13   5       66.60       51.23     27.12 o
   0  13   5        2.08       12.16     24.65 o
   1  13   5       34.28       32.80     29.87 o
   2  13   5      245.59      154.76     71.50 o
   3  13   5       10.20      -20.50     49.42 o
   4  13   5       27.58      -14.78     48.29 o
  -4  14   5       69.76       11.06     34.37 o
  -3  14   5      462.05      549.64    118.80 o
   1  14   5      453.71      432.41    108.94 o
   2  14   5      116.40      148.65     73.27 o
   3  14   5        8.71      -55.17     57.06 o
 -11   0   6     1864.91     2109.14    263.96 o
 -10   0   6       34.61       -9.38     38.69 o
  -9   0   6      672.48      712.40    139.59 o
  -8   0   6     4228.85     4215.65    185.00 o
  -7   0   6      546.96      509.65     81.33 o
  -6   0   6     2184.60     2198.18    111.57 o
  -5   0   6     4017.44     4142.37    205.31 o
  -4   0   6      781.38      851.71     92.44 o
  -3   0   6    19174.45    19677.37    431.36 o
  -2   0   6     4480.64     4679.59    203.00 o
  -1   0   6      160.80      214.70     32.10 o
   0   0   6    22676.15    23254.65    444.63 o
   1   0   6      390.77      362.31     40.59 o
   2   0   6     5604.07     5331.41    162.40 o
   3   0   6    12525.27    13165.07    273.48 o
   4   0   6      953.28     1204.02     89.25 o
   5   0   6     7145.57     6984.87    231.94 o
   6   0   6      302.46      364.23     86.28 o
   7   0   6      521.75      512.94    100.78 o
   8   0   6     1077.76     1055.89    156.56 o
   9   0   6      247.69      264.09     85.71 o
  10   0   6      143.41      267.46     91.16 o
 -11   1   6      332.37      290.77     70.96 o
 -10   1   6      558.10      488.01    170.05 o
  -9   1   6      855.04      897.52    108.40 o
  -8   1   6      227.92      208.11     27.49 o
  -7   1   6     2424.79     2449.10    100.76 o
  -6   1   6     1866.63     1895.16     86.12 o
  -5   1   6     2784.92     2901.11    103.06 o
  -4   1   6     2678.39     2489.16     92.03 o
  -3   1   6      490.12      479.87     39.32 o
  -2   1   6    15111.36    16095.76    390.38 o
  -1   1   6     3571.13     3531.14    125.50 o
   0   1   6        2.97        3.40      8.05 o
   1   1   6     6701.51     6823.07    120.27 o
   2   1   6      234.97      185.47     21.40 o
   3   1   6     2890.89     2777.73     88.69 o
   4   1   6     3270.90     3106.61    101.03 o
   5   1   6      532.66      503.73     49.31 o
   6   1   6     5186.65     5163.38    171.72 o
   7   1   6      370.24      487.09     44.17 o
   8   1   6        1.67       12.71     22.91 o
   9   1   6     3021.54     2790.72    226.94 o
  10   1   6      414.95      452.79     81.71 o
 -11   2   6      532.80      535.81     93.78 o
 -10   2   6      141.61       88.96     42.74 o
  -9   2   6      273.54      252.48     60.51 o
  -8   2   6     2326.78     2423.64    110.63 o
  -7   2   6       15.74       31.80     14.34 o
  -6   2   6     2562.60     2885.05    108.75 o
  -5   2   6      832.18      882.68     58.31 o
  -4   2   6      359.37      405.03     38.46 o
  -3   2   6     7038.54     7144.79    198.06 o
  -2   2   6       10.17       18.49     14.01 o
  -1   2   6       42.63      116.92     26.39 o
   0   2   6     3192.33     3233.55     84.41 o
   1   2   6      690.81      771.15     40.59 o
   2   2   6     2549.25     2765.58     77.40 o
   3   2   6      199.77      139.73     16.43 o
   4   2   6      191.81      172.54     21.66 o
   5   2   6      775.52      748.79     45.13 o
   6   2   6       87.88       78.58     14.06 o
   7   2   6        8.37        1.07     14.77 o
   8   2   6     1635.55     1614.09    135.52 o
   9   2   6      300.25      382.59     79.37 o
  10   2   6      178.48      130.47     71.98 o
 -11   3   6        0.01       38.42     27.20 o
 -10   3   6       98.63       52.03     28.41 o
  -9   3   6       25.34       36.40     28.78 o
  -8   3   6       58.18       72.55     23.30 o
  -7   3   6      135.18      148.73     28.22 o
  -6   3   6      737.84      743.75     56.74 o
  -5   3   6       82.50       89.77     21.63 o
  -4   3   6      361.70      468.97     61.05 o
  -3   3   6      320.17      329.95     36.68 o
  -2   3   6      738.52      811.91     65.61 o
  -1   3   6      541.29      519.26     42.88 o
   0   3   6     1153.16     1345.27     66.45 o
   1   3   6      719.87      799.26     45.79 o
   2   3   6     1293.35     1554.19     57.21 o
   3   3   6      581.78      736.03     40.71 o
   4   3   6       28.37       21.54     10.67 o
   5   3   6      694.60      651.44     48.48 o
   6   3   6       94.04      135.34     20.78 o
   7   3   6      175.08      192.00     43.44 o
   8   3   6       28.07       28.11     26.90 o
   9   3   6       29.76       37.00     36.87 o
 -10   4   6      461.53      334.35     88.75 o
  -9   4   6      388.40      325.38     66.46 o
  -8   4   6     1108.14     1140.87    158.06 o
  -7   4   6        4.58       29.00     13.89 o
  -6   4   6     1386.69     1453.83     83.63 o
  -5   4   6     1256.87     1303.01     77.44 o
  -4   4   6       53.77       98.41     22.85 o
  -3   4   6      581.24      505.82     54.86 o
  -2   4   6      225.61      272.47     40.11 o
  -1   4   6     1016.48     1082.04     63.11 o
   0   4   6     1183.73     1245.26     58.81 o
   1   4   6       51.07       40.87     11.17 o
   2   4   6      684.17      697.00     39.45 o
   3   4   6       30.69       37.69     11.02 o
   4   4   6      108.42      130.43     18.31 o
   5   4   6       46.21       49.70     12.30 o
   6   4   6      151.12       93.25     28.61 o
   7   4   6      240.12      241.34     52.48 o
   8   4   6        8.45      -11.97     22.37 o
   9   4   6      211.69      278.12    106.62 o
 -10   5   6      586.17      738.71    165.98 o
  -9   5   6      680.28      698.64     93.49 o
  -8   5   6      110.04      111.58     62.57 o
  -7   5   6      994.79     1115.05    100.78 o
  -6   5   6       94.79      106.00     22.73 o
  -5   5   6      594.60      557.15     69.52 o
  -4   5   6     2860.33     2694.20    112.35 o
  -3   5   6       52.00       24.65     33.76 o
  -2   5   6     1336.98     1162.69     68.18 o
  -1   5   6     4583.36     4635.33    135.36 o
   0   5   6        2.44        0.17      9.31 o
   1   5   6    10823.01    10827.11    165.52 o
   2   5   6     1848.49     1875.31     67.00 o
   3   5   6      556.31      466.60     34.39 o
   4   5   6     2694.50     2599.77     87.66 o
   5   5   6        6.22       11.98      7.14 o
   6   5   6     1331.47     1311.70     94.42 o
   7   5   6      312.24      302.91     47.03 o
   8   5   6        2.29       19.64     47.41 o
   9   5   6      549.38      534.90    140.63 o
 -10   6   6       98.71       10.24     49.13 o
  -9   6   6      435.61      416.57    117.85 o
  -8   6   6     1101.44     1405.93    209.07 o
  -7   6   6      148.09      124.51     29.60 o
  -6   6   6     2223.29     2317.59    116.95 o
  -5   6   6     3516.34     3332.79    133.10 o
  -4   6   6       27.36       45.81     20.21 o
  -3   6   6     5374.69     5366.32    184.59 o
  -2   6   6      966.53      904.80     70.80 o
  -1   6   6      680.14      637.57     53.41 o
   0   6   6     5069.96     4551.70    173.44 o
   1   6   6      937.32      946.58     65.12 o
   2   6   6     5035.43     4856.38    106.38 o
   3   6   6     1617.04     1479.12     54.64 o
   4   6   6      554.45      533.47     51.12 o
   5   6   6     6398.98     6718.55    404.46 o
   6   6   6      474.10      484.04     49.68 o
   7   6   6     1687.65     1874.96    239.35 o
   8   6   6     1210.41     1600.50    237.41 o
   9   6   6        0.74       49.55     75.67 o
 -10   7   6     1485.06     1426.52    242.45 o
  -9   7   6      724.54      687.02    159.13 o
  -8   7   6        7.39       -9.69     44.69 o
  -7   7   6     3772.64     4093.08    172.08 o
  -6   7   6     1202.03     1073.65    146.12 o
  -5   7   6     2184.22     2146.94    138.38 o
  -4   7   6     5925.28     5706.15    222.53 o
  -3   7   6      231.52      286.07     36.20 o
  -2   7   6     6345.43     6415.55    169.78 o
  -1   7   6     1401.70     1344.94     81.77 o
   0   7   6      269.16      240.90     42.88 o
   1   7   6     4012.26     3789.61    117.80 o
   2   7   6     1283.29     1207.02     69.17 o
   3   7   6      408.45      305.06     42.20 o
   4   7   6     1948.16     2001.63    119.59 o
   5   7   6      685.07      712.43    138.98 o
   6   7   6     1303.22     1646.08    215.88 o
   7   7   6      908.26     1293.19    202.24 o
   8   7   6       27.14       79.66     51.72 o
  -9   8   6       12.04      -31.14     37.41 o
  -8   8   6      894.83      912.39    177.31 o
  -7   8   6       67.55       93.98     71.57 o
  -6   8   6     1298.18     1249.04    180.15 o
  -5   8   6      403.20      424.53     54.52 o
  -4   8   6       48.38       58.86     17.87 o
  -3   8   6     3132.86     3102.39    126.21 o
  -2   8   6      198.49      181.55     36.49 o
  -1   8   6     1952.64     1976.68    123.74 o
   0   8   6     3325.04     3334.87    120.12 o
   1   8   6       70.20       91.70     27.00 o
   2   8   6     1635.73     1667.30     46.91 o
   3   8   6      527.06      479.21    113.74 o
   4   8   6        2.36      -16.31     16.31 o
   5   8   6     1026.29     1289.44    191.26 o
   6   8   6      550.54      572.96    137.83 o
   7   8   6       77.37       74.58     63.84 o
   8   8   6      500.44      737.75    166.51 o
  -9   9   6       52.19       26.33     48.41 o
  -8   9   6      113.14       -0.34     37.79 o
  -7   9   6      344.11      376.23    120.03 o
  -6   9   6       26.12       44.55     46.18 o
  -5   9   6       11.63      -11.55     42.29 o
  -4   9   6      107.15      115.99     29.81 o
  -3   9   6     1367.89     1414.52     98.98 o
  -2   9   6      130.62      103.45     36.54 o
  -1   9   6      249.68      294.89     65.54 o
   0   9   6       27.95        4.36     16.94 o
   1   9   6      721.89      668.94     58.94 o
   2   9   6      252.24      346.33     93.05 o
   3   9   6      981.93     1142.95    171.19 o
   4   9   6      116.43       53.82     42.09 o
   5   9   6        0.56      -23.94     48.70 o
   6   9   6      634.11      590.47    141.65 o
   7   9   6       47.68      -47.69     76.20 o
  -8  10   6       36.06      -36.73     71.12 o
  -7  10   6      108.42       36.76     46.46 o
  -6  10   6       26.53      -31.25     44.72 o
  -5  10   6      115.21       71.60     49.04 o
  -4  10   6        5.00      -19.59     31.35 o
  -3  10   6        2.10      -10.53     17.12 o
  -2  10   6        1.79       -3.03     39.19 o
  -1  10   6       23.31       34.35     24.65 o
   0  10   6        3.92      -17.95     17.95 o
   1  10   6       19.51        6.17     10.79 o
   2  10   6      107.43       98.49     51.83 o
   3  10   6       76.05       76.61     58.93 o
   4  10   6        6.42      -36.57     50.41 o
   5  10   6        3.50       54.44     41.16 o
   6  10   6       47.13      104.17     70.96 o
   7  10   6       57.02      -29.22     71.96 o
  -7  11   6      691.20      889.37    177.76 o
  -6  11   6       25.60       -2.36     45.52 o
  -5  11   6        3.09      -36.76     61.93 o
  -4  11   6      700.47      898.60    152.21 o
  -3  11   6      437.36      369.87     88.25 o
  -2  11   6      199.84      193.99     62.08 o
  -1  11   6     1777.07     1564.18    169.70 o
   0  11   6       28.16       35.02     20.28 o
   1  11   6     1070.35     1178.62     79.01 o
   2  11   6       99.92       76.80     50.99 o
   3  11   6      349.35      215.79     74.59 o
   4  11   6      822.90      823.81    158.90 o
   5  11   6       64.24        2.18     37.15 o
   6  11   6      243.83      100.25     68.12 o
  -6  12   6      582.73      710.27    153.69 o
  -5  12   6      176.36      122.54     56.62 o
  -4  12   6       94.01       50.66     47.34 o
  -3  12   6     1259.25     1077.52    157.49 o
  -2  12   6      550.07      717.27     81.31 o
  -1  12   6      945.09      916.42     91.27 o
   0  12   6     1528.62      384.55   1020.65 o
   1  12   6      232.06      255.09     79.91 o
   2  12   6     1633.54     1930.35    226.21 o
   3  12   6      670.39      596.99    131.00 o
   4  12   6       19.17      -68.42     68.42 o
   5  12   6      760.21      913.32    180.10 o
  -5  13   6      171.37      194.37     80.58 o
  -4  13   6     1853.29     1797.33    220.40 o
  -3  13   6        1.82       46.89     33.55 o
  -2  13   6     1194.09     1278.78    160.54 o
  -1  13   6      162.03      263.75     72.41 o
   0  13   6      118.09       68.98     34.22 o
   1  13   6      865.21     1159.92    172.82 o
   2  13   6      284.40      284.03     87.63 o
   3  13   6      218.92      250.53     92.85 o
   4  13   6      811.35     1124.20    195.82 o
  -4  14   6       42.70      160.76     71.07 o
  -3  14   6     1245.95     1222.22    174.69 o
   0  14   6      467.85      578.42    118.86 o
   1  14   6      171.49      166.28     75.53 o
   2  14   6      367.43      356.92    108.83 o
 -11   1   7      128.56       60.21     55.59 o
 -10   1   7      588.69      532.70    177.09 o
  -9   1   7       24.18       26.66     15.11 o
  -8   1   7      670.59      737.10     59.85 o
  -7   1   7       80.24       57.88     17.01 o
  -6   1   7     1868.56     1872.43     90.54 o
  -5   1   7       28.56       27.40     12.36 o
  -4   1   7     5535.90     5958.68    151.36 o
  -3   1   7       56.54       74.91     16.97 o
  -2   1   7      110.13       81.29     19.53 o
  -1   1   7     5636.98     5922.93    174.23 o
   0   1   7     5541.06     5980.82    140.91 o
   1   1   7     1213.25     1346.77     58.06 o
   2   1   7     2821.77     2750.33     87.73 o
   3   1   7        7.76       20.05     10.96 o
   4   1   7     1515.08     1589.26     74.98 o
   5   1   7      157.50      120.08     25.10 o
   6   1   7        5.27      -17.00     20.88 o
   7   1   7       36.09       56.32     16.19 o
   8   1   7      327.42      305.11     61.51 o
   9   1   7        2.96        8.43     29.99 o
 -11   2   7      329.48      220.84     58.54 o
 -10   2   7     1809.41     1598.27    156.30 o
  -9   2   7      507.06      438.98     79.24 o
  -8   2   7     2116.12     2322.47    112.65 o
  -7   2   7     3977.84     4028.31    138.27 o
  -6   2   7      439.00      396.55     42.32 o
  -5   2   7     6381.27     6038.15    160.31 o
  -4   2   7     2523.80     2603.06    103.35 o
  -3   2   7       34.04       72.25     22.62 o
  -2   2   7     1412.51     1317.18     85.70 o
  -1   2   7     2716.70     2776.96    122.30 o
   0   2   7     1267.20     1114.42     61.55 o
   1   2   7     3945.05     3906.51    114.24 o
   2   2   7      195.16      204.48     31.54 o
   3   2   7     8484.94     8364.31    137.75 o
   4   2   7     1170.49     1161.73     57.86 o
   5   2   7      524.75      510.43     40.20 o
   6   2   7     1531.65     1558.86     70.18 o
   7   2   7      541.77      400.49     65.55 o
   8   2   7      268.42      189.25     47.47 o
   9   2   7      496.59      692.12     94.57 o
 -11   3   7     2007.37     2008.63    181.33 o
 -10   3   7       83.82       63.70     37.59 o
  -9   3   7     1639.46     1485.20    139.87 o
  -8   3   7      519.07      542.16     54.35 o
  -7   3   7     1160.75     1312.63     94.60 o
  -6   3   7     1519.93     1408.18     81.34 o
  -5   3   7     3201.26     3476.37    126.16 o
  -4   3   7     5228.28     5157.40    192.21 o
  -3   3   7     4201.54     4118.47    132.55 o
  -2   3   7      250.06      216.74     52.02 o
  -1   3   7    14176.43    14344.82    235.08 o
   0   3   7     6118.22     6209.95    128.66 o
   1   3   7      551.68      502.79     36.35 o
   2   3   7     2496.45     2411.27     80.03 o
   3   3   7     5454.21     5764.24    122.00 o
   4   3   7     4159.29     4143.33    107.11 o
   5   3   7     3717.13     3541.80     99.65 o
   6   3   7      104.85      138.93     21.96 o
   7   3   7     4109.89     4183.51    201.40 o
   8   3   7      384.80      318.97     59.89 o
   9   3   7      678.99      670.84    151.80 o
 -10   4   7      854.04      850.55    182.05 o
  -9   4   7      251.36      218.44     51.73 o
  -8   4   7      784.11      875.86     67.80 o
  -7   4   7      828.86      981.11     73.93 o
  -6   4   7      173.53      155.14     35.04 o
  -5   4   7     3330.24     3520.23    158.23 o
  -4   4   7     2702.89     2581.81    111.53 o
  -3   4   7     1035.08     1022.54    163.93 o
  -2   4   7    15525.63    15966.20    314.79 o
  -1   4   7      249.57      214.22     28.48 o
   0   4   7    10592.38    11075.54    211.06 o
   1   4   7     1290.64     1143.81     55.54 o
   2   4   7       50.20       38.75     12.45 o
   3   4   7     2298.08     2157.12     79.01 o
   4   4   7     2076.12     2021.45     72.66 o
   5   4   7       95.48       73.46     14.87 o
   6   4   7     3010.89     3058.89     80.28 o
   7   4   7      105.24       87.00     31.02 o
   8   4   7     1061.47     1104.06    182.06 o
   9   4   7      756.15      606.39    151.47 o
 -10   5   7        0.01       92.75     64.62 o
  -9   5   7      637.51      723.51     97.00 o
  -8   5   7     3045.98     2849.54    294.69 o
  -7   5   7     1098.90     1024.96     76.34 o
  -6   5   7     1982.03     2015.65    100.08 o
  -5   5   7     2463.54     2590.54    220.12 o
  -4   5   7     2313.27     2176.57    125.46 o
  -3   5   7     1855.30     1634.63    105.82 o
  -2   5   7      134.59      128.07     27.09 o
  -1   5   7     2930.29     2776.30    134.27 o
   0   5   7     1782.16     1887.07    110.86 o
   1   5   7     1509.91     1608.04     77.01 o
   2   5   7      740.09      618.53     40.50 o
   3   5   7      303.93      271.00     30.03 o
   4   5   7     2341.76     2261.98    101.10 o
   5   5   7      320.60      364.31     29.53 o
   6   5   7      386.23      324.29     50.36 o
   7   5   7      328.38      407.96     59.49 o
   8   5   7      218.42      180.24     84.01 o
   9   5   7       22.08       53.11     49.95 o
 -10   6   7       47.67       13.69     51.71 o
  -9   6   7       50.97       32.61     62.34 o
  -8   6   7      178.02       85.29     71.94 o
  -7   6   7      266.40      261.12     40.94 o
  -6   6   7      195.06      188.69     36.30 o
  -5   6   7      602.25      515.21     63.25 o
  -4   6   7      295.94      303.73     48.94 o
  -3   6   7       27.85       22.46     56.65 o
  -2   6   7       21.91       24.03     12.28 o
  -1   6   7      847.94      878.64     79.07 o
   0   6   7      283.40      318.06     51.43 o
   1   6   7     2740.83     2813.42    127.61 o
   2   6   7       94.55       45.15     28.91 o
   3   6   7     1146.54     1094.28     52.40 o
   4   6   7       40.15       43.31     15.88 o
   5   6   7       79.15       63.20     19.72 o
   6   6   7      122.34      -28.74     50.81 o
   7   6   7        3.74       -6.43     45.02 o
   8   6   7       10.45      -68.05     72.02 o
  -9   7   7      519.51      625.23    151.67 o
  -8   7   7       47.96       83.84     74.99 o
  -7   7   7      140.52      105.78     34.91 o
  -6   7   7      775.09      725.52     71.15 o
  -5   7   7        6.41       23.75     14.14 o
  -4   7   7      152.39      144.45     34.34 o
  -3   7   7     1181.33     1163.08     93.01 o
  -2   7   7      128.05      134.36     33.78 o
  -1   7   7      866.75      870.43     82.75 o
   0   7   7       17.74       19.88     13.03 o
   1   7   7      112.14       86.34     20.67 o
   2   7   7      282.66      285.47     32.01 o
   3   7   7        0.34        0.04      6.49 o
   4   7   7      136.70      169.81     45.79 o
   5   7   7      203.64      139.00     65.05 o
   6   7   7       44.06       44.78     49.33 o
   7   7   7       10.71       58.00     59.77 o
   8   7   7      170.27      141.69     66.93 o
  -9   8   7      379.57      374.52    125.11 o
  -8   8   7      559.02      523.82    139.35 o
  -7   8   7      928.00      902.04     92.97 o
  -6   8   7       87.39       14.45     32.97 o
  -5   8   7      827.43      853.28    104.40 o
  -4   8   7       32.89       56.20     21.46 o
  -3   8   7       52.31       32.54     18.60 o
  -2   8   7      280.45      289.46     50.44 o
  -1   8   7     1677.37     1681.32    174.02 o
   0   8   7      930.89      888.44     89.09 o
   1   8   7     1681.28     1596.33     83.77 o
   2   8   7      219.88      230.01     24.17 o
   3   8   7     3063.02     3062.48    169.61 o
   4   8   7      512.51       69.52    279.14 o
   5   8   7      791.20      693.63    143.61 o
   6   8   7      330.13      467.11    117.91 o
   7   8   7      119.70       63.68     49.33 o
   8   8   7      359.85      345.94    117.06 o
  -9   9   7      949.97      951.82    199.25 o
  -8   9   7      854.09      897.28    183.51 o
  -7   9   7       76.71       49.76     42.40 o
  -6   9   7     1559.19     1557.94    210.76 o
  -5   9   7       62.48      101.16     48.75 o
  -4   9   7     1799.46     1707.22    163.30 o
  -3   9   7     1916.71     1865.00    104.51 o
  -2   9   7      212.99      255.18     40.30 o
  -1   9   7     1407.20     1461.23    119.86 o
   0   9   7     1606.44     1685.70     92.85 o
   1   9   7      186.27      228.48     26.49 o
   2   9   7     5424.67     5249.40    119.15 o
   3   9   7      395.36      425.06     63.47 o
   4   9   7      779.73     1052.01    172.90 o
   5   9   7      963.46      778.57    159.47 o
   6   9   7       99.38       53.49     48.95 o
   7   9   7      640.17      950.80    191.24 o
  -8  10   7      696.28      723.99    162.02 o
  -7  10   7     1047.10      962.85    180.92 o
  -6  10   7      305.33      336.23    102.57 o
  -5  10   7     2629.96     2901.44    280.04 o
  -4  10   7     2704.67     2744.77    253.88 o
  -3  10   7     1207.00     1133.39     95.63 o
  -2  10   7     3974.19     4010.07    180.06 o
  -1  10   7      476.70      351.14     83.60 o
   0  10   7     2779.18     2792.04    142.47 o
   1  10   7      933.94      965.72     74.46 o
   2  10   7       14.47      -42.56     45.56 o
   3  10   7     1474.94     1510.28    202.29 o
   4  10   7      682.07      653.27    141.48 o
   5  10   7       49.36       93.00     51.70 o
   6  10   7     1121.54     1326.42    218.62 o
   7  10   7      358.87      314.19    121.15 o
  -7  11   7       87.08       36.41     38.57 o
  -6  11   7      494.11      731.77    153.77 o
  -5  11   7      630.89      651.39    133.67 o
  -4  11   7      644.72      717.24    134.64 o
  -3  11   7     1929.08     1773.15    196.29 o
  -2  11   7        9.68        9.92     60.26 o
  -1  11   7     1323.97     1261.04    160.78 o
   0  11   7       31.96       25.28     14.45 o
   1  11   7      487.88      577.32    119.07 o
   2  11   7     1102.96     1164.57    176.23 o
   3  11   7      207.51      266.69     88.08 o
   4  11   7      202.86       53.18     57.58 o
   5  11   7      857.05      976.85    184.97 o
   6  11   7        2.11      -35.48     48.93 o
  -6  12   7       70.34       19.46     31.30 o
  -5  12   7      292.10      246.38     91.53 o
  -4  12   7       34.80       32.82     40.22 o
  -3  12   7      100.22      144.01     65.92 o
  -2  12   7      203.67      199.81     52.97 o
  -1  12   7      540.82      563.96     76.50 o
   0  12   7      173.31      234.87     81.76 o
   1  12   7      996.15     1126.65    173.43 o
   2  12   7      173.92      301.71    102.04 o
   3  12   7      325.02      463.78    122.83 o
   4  12   7      127.65      246.55    102.08 o
   5  12   7        0.56      -73.51     73.51 o
  -5  13   7       17.24       52.68     63.82 o
  -4  13   7       42.45       74.17     58.04 o
  -3  13   7       35.74      -15.56     40.17 o
  -2  13   7       84.85       45.63     33.24 o
  -1  13   7       27.66        8.63     26.79 o
   0  13   7        2.85       13.57     44.30 o
   1  13   7       32.72       41.17     41.17 o
   2  13   7      131.95      106.84     65.95 o
   3  13   7        2.29      -54.13     54.13 o
   4  13   7       15.92      -12.88     51.48 o
   0  14   7       63.29       63.93     48.86 o
   1  14   7      512.42      650.45    141.55 o
   2  14   7       43.13      142.96     88.61 o
 -11   0   8      308.31      573.38    130.03 o
 -10   0   8     2941.54     2669.76    289.37 o
  -9   0   8     2617.91     2993.36    173.69 o
  -8   0   8      187.31      182.25     54.38 o
  -7   0   8     4068.22     4146.59    248.32 o
  -6   0   8     1747.95     1667.74    154.97 o
  -5   0   8      360.71      385.72     70.83 o
  -4   0   8     2743.47     2537.82    182.29 o
  -3   0   8    14625.08    16133.66    444.78 o
  -2   0   8      202.23      142.34     44.84 o
  -1   0   8    17697.19    19332.63    338.66 o
   0   0   8       63.39       78.82     28.19 o
   1   0   8     3911.70     3860.40    226.06 o
   2   0   8     4459.91     4174.28    163.71 o
   3   0   8      112.49      149.84     32.91 o
   4   0   8     1831.05     1942.22    122.61 o
   5   0   8     4691.03     4966.63    290.29 o
   6   0   8     1233.24     1458.82    167.74 o
   7   0   8     4478.76     4178.18    303.19 o
   8   0   8       73.61       17.19     27.19 o
   9   0   8     1005.75     1191.79    180.72 o
 -11   1   8      777.96      841.06    120.12 o
 -10   1   8     1954.75     1891.88    170.76 o
  -9   1   8       16.00       16.36     19.53 o
  -8   1   8      964.66     1034.84     89.96 o
  -7   1   8     1145.44     1205.65     77.90 o
  -6   1   8     1801.27     1838.72    107.58 o
  -5   1   8     3311.92     2891.78    115.03 o
  -4   1   8     1394.24     1428.88     78.78 o
  -3   1   8     2213.96     2139.07     95.48 o
  -2   1   8     8443.31     8654.74    232.40 o
  -1   1   8     7035.41     7892.75    176.30 o
   0   1   8     4731.12     4610.73    132.53 o
   1   1   8     8379.57     8854.75    159.24 o
   2   1   8     3032.67     3179.40    100.37 o
   3   1   8     1399.21     1377.42     89.29 o
   4   1   8      331.15      342.93     37.03 o
   5   1   8     2105.40     2113.35    109.75 o
   6   1   8     2281.20     2303.87    106.80 o
   7   1   8       72.96       53.58     17.38 o
   8   1   8      664.52      621.95     87.94 o
   9   1   8      272.64      266.93     62.07 o
 -11   2   8       19.55       51.48     36.16 o
 -10   2   8       98.33       41.90     28.11 o
  -9   2   8      658.99      696.40     64.92 o
  -8   2   8     1585.58     1642.24    113.44 o
  -7   2   8      257.00      260.18     46.50 o
  -6   2   8     3236.53     3295.46    127.77 o
  -5   2   8      230.65      251.71     34.89 o
  -4   2   8     4600.46     4931.27    155.17 o
  -3   2   8       16.92       25.66     12.20 o
  -2   2   8     1278.22     1365.28     94.23 o
  -1   2   8      375.10      324.70     45.22 o
   0   2   8       60.20       72.09     16.98 o
   1   2   8     2033.61     1948.97     86.22 o
   2   2   8     5070.42     5141.94    122.61 o
   3   2   8     1360.43     1460.91     60.69 o
   4   2   8     1900.00     1837.69     77.50 o
   5   2   8        6.15        8.97     14.78 o
   6   2   8      410.72      399.28     42.63 o
   7   2   8      117.54      140.34     42.58 o
   8   2   8      134.33      112.80     46.52 o
   9   2   8       14.69       -7.09     28.04 o
 -10   3   8        4.31       38.31     61.57 o
  -9   3   8      247.36      149.26     44.72 o
  -8   3   8      147.75      156.47     47.29 o
  -7   3   8      148.27      141.92     39.27 o
  -6   3   8      573.20      627.00     82.02 o
  -5   3   8     1266.06     1421.81     84.15 o
  -4   3   8      312.02      284.06     37.62 o
  -3   3   8       19.97        5.80     13.91 o
  -2   3   8       16.89       70.50     28.12 o
  -1   3   8     1097.77     1144.39     84.88 o
   0   3   8      247.45      283.17     28.30 o
   1   3   8     2498.78     2800.15    104.38 o
   2   3   8       49.42       45.78     12.91 o
   3   3   8      223.50      184.17     23.84 o
   4   3   8       33.15       17.42     12.40 o
   5   3   8      303.08      283.08     31.45 o
   6   3   8        8.54       -6.62     11.42 o
   7   3   8        3.13      -12.71     20.73 o
   8   3   8       23.84       26.63     59.29 o
   9   3   8      143.73      183.77     97.22 o
 -10   4   8        1.50      -16.72     42.86 o
  -9   4   8        5.38      -38.65     52.97 o
  -8   4   8      636.65      673.57    100.25 o
  -7   4   8      626.43      706.84     74.78 o
  -6   4   8     3216.02     3443.32    170.14 o
  -5   4   8      243.53      329.29     52.43 o
  -4   4   8      454.56      530.06     63.91 o
  -3   4   8      796.51      802.78     78.19 o
  -2   4   8     1080.66     1127.50     87.88 o
  -1   4   8      228.12      199.16     49.30 o
   0   4   8        0.64       12.06      9.57 o
   1   4   8      792.27      810.84     56.60 o
   2   4   8      309.56      240.93     41.19 o
   3   4   8      352.93      352.15     38.48 o
   4   4   8     1394.41     1432.16     67.97 o
   5   4   8       26.95       25.74     11.17 o
   6   4   8      148.38      162.10     25.59 o
   7   4   8       14.65       19.70     18.75 o
   8   4   8      112.47      170.41     81.12 o
   9   4   8        2.44      102.31     77.44 o
 -10   5   8      294.94      412.09    124.84 o
  -9   5   8       10.17       35.06     32.65 o
  -8   5   8     1639.38     1749.05    104.35 o
  -7   5   8     1300.88     1403.50     94.36 o
  -6   5   8     2329.44     2294.95    112.30 o
  -5   5   8     3022.16     2961.47    256.92 o
  -4   5   8       55.82       56.71     27.01 o
  -3   5   8     2790.68     2814.47    144.41 o
  -2   5   8     2960.99     3100.70    148.75 o
  -1   5   8      251.14      335.80     48.05 o
   0   5   8      456.38      489.66     58.16 o
   1   5   8     9194.21     9846.67    403.43 o
   2   5   8      167.07       55.80     37.44 o
   3   5   8     4430.97     4493.81    156.55 o
   4   5   8        9.49        3.43     10.78 o
   5   5   8      696.18      647.81     46.48 o
   6   5   8      214.64      253.01     46.53 o
   7   5   8      154.33      189.79     79.80 o
   8   5   8      556.38      851.79    164.05 o
 -10   6   8      377.52      407.88    127.72 o
  -9   6   8     1212.11     1317.75    214.71 o
  -8   6   8       47.89        0.30     45.62 o
  -7   6   8      921.93     1006.64     81.11 o
  -6   6   8     1913.54     1793.92    127.38 o
  -5   6   8       49.76       28.57     19.50 o
  -4   6   8      994.82      819.15    135.59 o
  -3   6   8     1079.37     1049.57    149.17 o
  -2   6   8     2130.41     2246.82    262.97 o
  -1   6   8     1759.35     1588.88     91.11 o
   0   6   8      809.73      845.60     81.41 o
   1   6   8     4026.56     3911.25    177.73 o
   2   6   8     3475.81     3380.68    209.84 o
   3   6   8      547.17      516.27     44.46 o
   4   6   8     3555.01     3587.08    115.59 o
   5   6   8     2028.84     2040.44    129.18 o
   6   6   8      649.11      869.47    159.90 o
   7   6   8     1488.67     1599.98    234.80 o
   8   6   8      122.04      228.12     96.39 o
  -9   7   8      428.47      320.21    114.26 o
  -8   7   8     1826.06     1730.66    239.91 o
  -7   7   8     1282.84     1250.44     94.69 o
  -6   7   8       62.11       46.95     24.24 o
  -5   7   8     2784.67     2660.38    150.21 o
  -4   7   8      639.03      642.20    129.94 o
  -3   7   8     3401.31     3289.38    315.01 o
  -2   7   8     9994.91    10235.04    288.40 o
  -1   7   8     1224.37     1271.70    104.58 o
   0   7   8     3757.30     3648.10    196.82 o
   1   7   8      253.54      267.46     31.06 o
   2   7   8     3864.33     3844.74    124.42 o
   3   7   8     1297.23     1298.44     67.01 o
   4   7   8      682.87      598.16     42.00 o
   5   7   8      665.95      780.91    151.23 o
   6   7   8     1585.99     1981.43    249.12 o
   7   7   8       82.12        8.30     42.19 o
   8   7   8      833.75      824.62    185.41 o
  -9   8   8     1260.31     1483.03    244.86 o
  -8   8   8        9.83       21.91     55.18 o
  -7   8   8     1157.37     1290.50    116.90 o
  -6   8   8     1129.96     1296.34    133.59 o
  -5   8   8        7.66       -1.02     13.33 o
  -4   8   8     3159.14     3193.44    139.78 o
  -3   8   8     2567.03     2411.93    144.07 o
  -2   8   8     2055.19     2146.76    237.22 o
  -1   8   8     4337.05     4152.20    197.81 o
   0   8   8      809.07      822.85     88.91 o
   1   8   8     1052.99     1151.96     73.86 o
   2   8   8      596.71      626.16     50.04 o
   3   8   8        1.07        4.51      5.48 o
   4   8   8      208.05      259.44     49.63 o
   5   8   8      500.56      376.25     97.14 o
   6   8   8      248.41      305.01    100.95 o
   7   8   8      337.35      552.30    154.36 o
  -8   9   8       74.62       58.04     35.89 o
  -7   9   8      136.00       86.21     61.03 o
  -6   9   8       39.62      145.53     81.57 o
  -5   9   8      255.82      301.76     80.67 o
  -4   9   8      601.80      479.20     56.59 o
  -3   9   8       68.32       31.55     16.98 o
  -2   9   8       10.59       -3.29     18.38 o
  -1   9   8        7.16       25.79     32.84 o
   0   9   8       13.58      -13.14     13.27 o
   1   9   8      473.85      526.27     40.40 o
   2   9   8      693.79      650.97     36.66 o
   3   9   8      912.71     1166.93    177.34 o
   4   9   8      278.67      204.36     80.25 o
   5   9   8      898.34      850.26    165.79 o
   6   9   8      334.25      483.51    132.07 o
   7   9   8       43.54       -7.54     45.24 o
  -8  10   8       25.34       34.91     49.85 o
  -7  10   8        1.33        1.61     59.99 o
  -6  10   8        0.66      -11.42     37.84 o
  -5  10   8       79.23       86.69     53.89 o
  -4  10   8       15.39      -23.95     23.95 o
  -3  10   8      368.49      230.50     53.31 o
  -2  10   8       94.29       96.97     27.68 o
  -1  10   8       88.01       56.45     34.90 o
   0  10   8       46.92      -11.18     20.18 o
   1  10   8      109.05      122.67     30.96 o
   2  10   8       82.12      137.18     66.95 o
   3  10   8       10.74       74.19     56.87 o
   4  10   8       22.32      -25.31     50.30 o
   5  10   8       78.45       24.42     50.83 o
   6  10   8       19.95       -2.76     48.40 o
  -7  11   8      154.24      245.01    100.29 o
  -6  11   8       52.74       -4.82     49.56 o
  -5  11   8       32.56       38.48     48.19 o
  -4  11   8        1.85      -15.51     42.25 o
  -3  11   8      277.18      215.38     75.04 o
  -2  11   8       10.07       -9.73     21.83 o
  -1  11   8       33.32      157.02     65.05 o
   0  11   8      368.68      144.23    182.69 o
   1  11   8       99.78      -18.07     44.72 o
   2  11   8      130.70       71.05     46.16 o
   3  11   8     1488.44     1723.11    228.90 o
   4  11   8      146.49      228.08     89.14 o
   5  11   8      560.66      709.47    156.77 o
  -6  12   8     1357.99     1372.71    211.45 o
  -5  12   8      183.98      151.02     72.25 o
  -4  12   8     1591.16     1408.55    193.43 o
  -3  12   8      615.44      734.11    129.58 o
  -2  12   8      576.01      602.78     78.56 o
  -1  12   8      739.29      868.85     97.75 o
   0  12   8     1296.08     1257.03    179.41 o
   1  12   8      590.00      799.39    148.99 o
   2  12   8     1366.27     1443.35    211.75 o
   3  12   8       15.26       17.49     34.26 o
   4  12   8      495.10      428.65    128.80 o
  -5  13   8     2003.41     1969.71    247.10 o
  -4  13   8      154.45      121.89     58.76 o
  -3  13   8      850.03      833.29    145.18 o
  -2  13   8      899.30     1070.27    150.41 o
  -1  13   8       22.77       84.76     57.82 o
   0  13   8     1918.39     2280.63    243.90 o
   1  13   8      152.66       65.29     51.93 o
   2  13   8      906.97     1031.65    174.57 o
   3  13   8      566.15      560.42    145.97 o
   0  14   8       11.38       74.28     49.34 o
   1  14   8      857.39      921.26    171.05 o
 -11   1   9        4.66       43.96     40.58 o
 -10   1   9      101.46       48.81     73.86 o
  -9   1   9     1205.08     1139.69    100.49 o
  -8   1   9      321.13      326.12     54.34 o
  -7   1   9      531.90      517.97     65.11 o
  -6   1   9      561.03      607.83     69.54 o
  -5   1   9      634.70      615.64     56.19 o
  -4   1   9     1681.41     1680.65    109.81 o
  -3   1   9      263.89      243.30     41.10 o
  -2   1   9       31.92       36.06     14.31 o
  -1   1   9      191.81      394.12     42.82 o
   0   1   9       27.02       46.48     16.69 o
   1   1   9      572.42      565.93     38.96 o
   2   1   9      758.25      791.90     46.19 o
   3   1   9      317.36      282.62     32.70 o
   4   1   9     1088.20     1151.50     79.80 o
   5   1   9      878.98      887.48     90.65 o
   6   1   9     1078.24     1108.07     78.65 o
   7   1   9      109.05       67.05     22.90 o
   8   1   9      158.93      195.88     53.12 o
   9   1   9      137.89      153.87     48.62 o
 -11   2   9       60.91       96.75     44.22 o
 -10   2   9      231.11      204.69     57.60 o
  -9   2   9      924.87      868.36     76.86 o
  -8   2   9     1898.07     1946.99    129.17 o
  -7   2   9      416.19      523.27     66.36 o
  -6   2   9     2931.98     2924.13    153.55 o
  -5   2   9     5978.63     6026.40    177.01 o
  -4   2   9      821.73      873.62     66.33 o
  -3   2   9    10814.91    11837.47    240.14 o
  -2   2   9       29.38       66.73     22.93 o
  -1   2   9      754.84      687.38     56.41 o
   0   2   9     7256.36     7151.58    177.05 o
   1   2   9      611.81      688.23     54.26 o
   2   2   9     6875.31     7148.51    139.29 o
   3   2   9     2902.92     2885.59     99.00 o
   4   2   9      152.02      128.19     22.09 o
   5   2   9     2185.71     2025.45     88.38 o
   6   2   9      849.97      879.62     67.00 o
   7   2   9      138.35      172.79     45.46 o
   8   2   9      647.54      715.55     97.30 o
   9   2   9        0.21      -26.49     46.34 o
 -10   3   9     1336.44     1350.14    146.00 o
  -9   3   9     2305.42     2180.16    169.69 o
  -8   3   9      331.37      353.77     55.46 o
  -7   3   9     2114.05     2268.73    243.47 o
  -6   3   9      349.88      362.05     56.18 o
  -5   3   9     1004.93      988.41     87.98 o
  -4   3   9     6549.03     6541.86    187.98 o
  -3   3   9      343.82      366.42     54.29 o
  -2   3   9     5035.41     5012.03    240.67 o
  -1   3   9     8146.99     8786.98    246.07 o
   0   3   9     2341.05     2415.70    104.10 o
   1   3   9    10315.58    10546.61    221.11 o
   2   3   9      416.44      370.73     47.91 o
   3   3   9      431.39      339.86     33.76 o
   4   3   9     2926.80     2907.04    100.41 o
   5   3   9       24.02       22.08      9.53 o
   6   3   9      898.04      902.99     65.02 o
   7   3   9     1704.53     1825.26    176.17 o
   8   3   9      226.69      211.82     57.22 o
   9   3   9     1035.72     1165.13    199.62 o
 -10   4   9      833.55      799.88    113.40 o
  -9   4   9     1275.93     1180.11    129.77 o
  -8   4   9     2558.72     2763.29    137.23 o
  -7   4   9       26.13        3.81     26.28 o
  -6   4   9     1352.14     1336.30    131.60 o
  -5   4   9     1271.91     1100.57     78.74 o
  -4   4   9        5.77       22.59     20.09 o
  -3   4   9     4134.72     3881.00    175.46 o
  -2   4   9     2389.14     2601.47    218.50 o
  -1   4   9     1110.22      977.87     84.98 o
   0   4   9     3929.44     3680.88    150.60 o
   1   4   9     1157.22     1305.26     76.80 o
   2   4   9     3147.58     3097.47    221.35 o
   3   4   9     1074.19      998.09     67.78 o
   4   4   9      269.19      246.02     29.43 o
   5   4   9     3184.03     3133.97    103.72 o
   6   4   9      174.57      176.10     26.82 o
   7   4   9      797.59      854.69     97.74 o
   8   4   9     2198.07     2467.73    283.85 o
 -10   5   9      256.73      216.17    100.40 o
  -9   5   9      163.92      243.79    100.38 o
  -8   5   9      616.54      563.18     62.82 o
  -7   5   9     2056.22     2154.36    141.45 o
  -6   5   9      909.92      932.65    127.78 o
  -5   5   9     1696.58     1843.30    135.95 o
  -4   5   9     2735.13     2783.47    153.91 o
  -3   5   9      185.47      196.28     54.91 o
  -2   5   9     2977.63     3133.51    189.51 o
  -1   5   9     2517.32     2690.99    130.10 o
   0   5   9       28.21        9.45     16.03 o
   1   5   9     2347.81     2227.35    101.64 o
   2   5   9      605.07      532.40     49.28 o
   3   5   9      351.51      372.78     42.07 o
   4   5   9     3602.68     3512.49    128.69 o
   5   5   9       25.46       28.14     10.30 o
   6   5   9      237.79      223.58     43.26 o
   7   5   9      431.15      393.49    111.32 o
   8   5   9      121.17      252.47    106.08 o
 -10   6   9       54.67      -82.60     82.60 o
  -9   6   9        7.76       33.95     66.64 o
  -8   6   9       28.20       46.90     29.79 o
  -7   6   9     1441.03     1400.86     99.88 o
  -6   6   9      524.09      625.64    124.59 o
  -5   6   9        2.75       16.66     16.14 o
  -4   6   9     1024.00      964.29    151.33 o
  -3   6   9      496.12      520.90     67.14 o
  -2   6   9      173.57      186.79     40.25 o
  -1   6   9      184.58      235.35     40.84 o
   0   6   9       54.23       66.19     17.44 o
   1   6   9        0.06        5.95     14.53 o
   2   6   9       43.34       49.12     15.05 o
   3   6   9      971.36      978.67     65.90 o
   4   6   9       24.35       20.59     15.10 o
   5   6   9      247.46      299.63     48.58 o
   6   6   9      523.72      654.26    141.09 o
   7   6   9       15.02      -15.52     42.08 o
   8   6   9      172.58      340.12    125.63 o
  -9   7   9       48.22       66.19     58.79 o
  -8   7   9        0.93      -57.06     68.01 o
  -7   7   9      202.66      251.44     44.10 o
  -6   7   9        1.28      -30.49     30.49 o
  -5   7   9       46.03       40.99     19.71 o
  -4   7   9      658.39      493.21     67.14 o
  -3   7   9      136.95      179.83     42.22 o
  -2   7   9      462.38      443.56     51.26 o
  -1   7   9      784.30      765.49     90.87 o
   0   7   9       98.32       60.01     28.40 o
   1   7   9      313.90      327.92     40.49 o
   2   7   9      214.23      168.12     24.40 o
   3   7   9       45.55       39.69     19.26 o
   4   7   9       90.83       58.39     28.59 o
   5   7   9       67.43       39.99     20.87 o
   6   7   9       37.05       91.20     75.03 o
   7   7   9       51.50       88.63     65.27 o
  -9   8   9        6.39      -76.70     77.10 o
  -8   8   9      655.48      740.32    159.10 o
  -7   8   9      141.01      117.17     31.98 o
  -6   8   9      575.15      572.19     91.53 o
  -5   8   9     1868.12     1626.27    191.52 o
  -4   8   9      316.89      320.50     54.93 o
  -3   8   9     1062.99     1009.80    153.45 o
  -2   8   9        9.69       -4.37     33.35 o
  -1   8   9      663.96      538.86     76.12 o
   0   8   9      972.38      934.09     98.48 o
   1   8   9        8.20       30.87     17.33 o
   2   8   9      394.55      392.56     42.03 o
   3   8   9     1055.30      994.11     78.81 o
   4   8   9      693.40      619.83     76.73 o
   5   8   9     1060.44     1361.70    207.62 o
   6   8   9      285.52      265.41     90.86 o
   7   8   9      452.54      392.62    139.31 o
  -8   9   9      100.64      131.73     80.24 o
  -7   9   9     2522.83     2980.41    314.01 o
  -6   9   9      647.43      530.60    129.38 o
  -5   9   9      406.71      463.57     80.12 o
  -4   9   9     2427.58     2106.97    162.37 o
  -3   9   9      186.41      164.17     61.75 o
  -2   9   9      988.49     1017.29    136.90 o
  -1   9   9     2925.85     3140.04    352.95 o
   0   9   9       24.38       -5.12     24.52 o
   1   9   9     1566.13     1736.30    111.83 o
   2   9   9      190.52      188.01     51.17 o
   3   9   9     1120.80     1290.95    292.61 o
   4   9   9     2767.55     3084.58    305.14 o
   5   9   9        5.08       58.49     62.34 o
   6   9   9      421.45      412.26    126.61 o
  -8  10   9      965.18     1162.22    214.28 o
  -7  10   9       12.65       45.39     57.88 o
  -6  10   9     1855.26     1731.79    232.57 o
  -5  10   9      685.13      674.28    140.04 o
  -4  10   9      267.57      198.40     88.12 o
  -3  10   9     1199.11     1496.22    213.48 o
  -2  10   9     1572.59     1623.50    108.58 o
  -1  10   9     1747.88     1607.35    137.92 o
   0  10   9     4927.06     5427.25    251.99 o
   1  10   9        5.18       19.68     17.80 o
   2  10   9      605.22      643.37    171.65 o
   3  10   9     1592.64     1716.49    228.62 o
   4  10   9      372.08      412.83    113.74 o
   5  10   9      540.63      456.81    122.42 o
   6  10   9      105.88       93.26     66.64 o
  -7  11   9     1168.42     1382.61    228.42 o
  -6  11   9        6.05        7.65     57.19 o
  -5  11   9       89.55      227.28     88.34 o
  -4  11   9     1758.00     1874.53    222.12 o
  -3  11   9        0.34      -19.17     45.15 o
  -2  11   9     1121.86     1146.71    110.18 o
  -1  11   9      947.91     1104.24    103.31 o
   0  11   9      611.70      669.30    130.03 o
   1  11   9     1407.80     1369.43    194.33 o
   2  11   9       15.04      -39.46     51.42 o
   3  11   9      560.30      397.61    116.77 o
   4  11   9     1265.76     1586.82    235.57 o
   5  11   9       10.14      -22.50     57.95 o
  -6  12   9      374.60      349.82    113.63 o
  -5  12   9      479.15      406.62    109.77 o
  -4  12   9        1.07      -65.03     65.03 o
  -3  12   9      309.10      294.98     87.90 o
  -2  12   9        1.68      -15.97     21.87 o
  -1  12   9      348.50      350.69     60.83 o
   0  12   9      228.55      328.12    104.10 o
   1  12   9       66.90      199.69     86.92 o
   2  12   9        6.10       85.00     63.41 o
   3  12   9       89.10      190.12     79.76 o
   4  12   9       24.38        8.45     41.25 o
  -4  13   9       99.76      170.30     81.02 o
  -3  13   9       17.61       58.23     48.19 o
  -1  13   9       50.92      146.76     64.10 o
   0  13   9       37.93      137.43     72.15 o
   1  13   9       13.60      -40.92     56.67 o
   2  13   9       88.66       73.28     50.73 o
   3  13   9      112.65      329.32    115.26 o
   0  14   9       69.59       73.52     38.47 o
 -10   0  10     2931.01     2674.45    294.76 o
  -9   0  10      478.02      677.05    116.30 o
  -8   0  10      935.92      918.28    128.90 o
  -7   0  10     5906.95     6075.22    332.40 o
  -6   0  10     1463.26     1379.00    155.83 o
  -5   0  10    12367.44    12944.67    460.89 o
  -4   0  10     3827.68     3855.61    251.60 o
  -3   0  10      777.71      611.77     96.94 o
  -2   0  10    13573.31    14030.20    325.76 o
  -1   0  10      601.61      582.40     65.56 o
   0   0  10     7807.21     9075.76    361.86 o
   1   0  10     3672.20     3887.11    170.28 o
   2   0  10        1.49       10.76     14.08 o
   3   0  10     2897.91     2912.65    156.42 o
   4   0  10     3031.52     2913.57    228.37 o
   5   0  10     1025.98     1144.25    150.42 o
   6   0  10     1696.82     1595.40    186.69 o
   7   0  10      492.10      280.77     86.87 o
   8   0  10       69.47      212.70     80.23 o
   9   0  10      811.47      986.17    172.68 o
 -10   1  10       44.90       25.23     36.68 o
  -9   1  10     2211.51     2244.74    146.94 o
  -8   1  10      467.48      454.40     67.02 o
  -7   1  10       33.33       30.50     29.24 o
  -6   1  10     3214.61     3168.48    165.76 o
  -5   1  10      222.19      242.61     46.89 o
  -4   1  10     1835.36     1769.36    118.56 o
  -3   1  10     3183.08     3281.72    132.66 o
  -2   1  10      108.19      113.86     20.53 o
  -1   1  10     3181.07     3052.01    121.80 o
   0   1  10     2989.01     3313.20    126.47 o
   1   1  10     2092.34     2247.06     81.93 o
   2   1  10     4033.71     3824.70    108.20 o
   3   1  10      217.24      218.30     29.84 o
   4   1  10     1434.32     1454.97     90.33 o
   5   1  10     1715.28     1615.60     96.52 o
   6   1  10       89.51       51.15     23.27 o
   7   1  10     1936.12     1965.65    153.55 o
   8   1  10       96.14       96.79     39.03 o
 -10   2  10      802.20      801.57    106.20 o
  -9   2  10       30.34        5.23     19.98 o
  -8   2  10      106.01       95.98     35.31 o
  -7   2  10     2366.82     2466.44    150.38 o
  -6   2  10        4.08       35.04     19.15 o
  -5   2  10      268.28      319.02     55.58 o
  -4   2  10      584.01      572.89     57.17 o
  -3   2  10      212.53      260.62     37.75 o
  -2   2  10     2473.18     2259.01    133.28 o
  -1   2  10      838.87      767.04     62.12 o
   0   2  10      165.17      113.57     27.82 o
   1   2  10     1636.07     1465.15    109.51 o
   2   2  10      142.34      163.58     26.23 o
   3   2  10     1753.89     1902.20     85.43 o
   4   2  10      790.19      791.13     57.02 o
   5   2  10      187.83      182.69     31.88 o
   6   2  10      566.23      587.33     57.89 o
   7   2  10        1.71       10.44     19.43 o
   8   2  10      777.85      738.68     98.34 o
 -10   3  10       26.68       -9.35     27.95 o
  -9   3  10       32.10       32.12     63.02 o
  -8   3  10        7.43       -2.12     42.28 o
  -7   3  10     1130.50     1277.11    110.75 o
  -6   3  10     1176.84     1083.07    100.08 o
  -5   3  10       35.47       42.81     22.56 o
  -4   3  10       77.13      130.90     36.07 o
  -3   3  10      944.15     1192.71     99.55 o
  -2   3  10      399.29      545.72     66.22 o
  -1   3  10      773.43      801.57     64.95 o
   0   3  10      227.71      267.95     35.86 o
   1   3  10      140.93      154.59     35.54 o
   2   3  10        1.06        7.44     13.95 o
   3   3  10       29.89       27.17     14.76 o
   4   3  10      313.55      335.28     47.84 o
   5   3  10       20.97        1.35     13.81 o
   6   3  10      554.37      551.33     80.33 o
   7   3  10        3.64      -22.14     22.14 o
   8   3  10       26.26      129.24     80.53 o
 -10   4  10      174.13      164.53     93.95 o
  -9   4  10       24.44       35.60     60.73 o
  -8   4  10       16.15       11.19     17.03 o
  -7   4  10      115.92       94.53     34.65 o
  -6   4  10      123.86       99.12     36.13 o
  -5   4  10     4156.12     4341.35    200.64 o
  -4   4  10      761.57      774.90    177.08 o
  -3   4  10      869.11      985.68     91.59 o
  -2   4  10      617.63      616.98     72.58 o
  -1   4  10      367.85      313.41     40.60 o
   0   4  10     1895.58     1953.64    101.94 o
   1   4  10      475.78      498.54     50.11 o
   2   4  10      720.90      669.49     58.50 o
   3   4  10       39.77       43.13     22.07 o
   4   4  10      320.26      285.18     36.57 o
   5   4  10      478.19      500.19     43.93 o
   6   4  10      633.12      667.81     82.70 o
   7   4  10       45.61        8.36     27.05 o
   8   4  10       34.11       30.14     52.40 o
 -10   5  10       61.33       41.68     64.37 o
  -9   5  10      941.75     1020.01    125.04 o
  -8   5  10      399.82      358.33     52.66 o
  -7   5  10        4.98       16.34     19.36 o
  -6   5  10     2757.26     2883.44    170.47 o
  -5   5  10        5.81       25.18     37.16 o
  -4   5  10     3513.38     3707.94    277.09 o
  -3   5  10     1752.99     1812.84    125.65 o
  -2   5  10      280.65      271.15     46.89 o
  -1   5  10     3258.26     3272.15    172.26 o
   0   5  10      552.92      479.28     49.44 o
   1   5  10     1265.47     1264.54     70.31 o
   2   5  10     3492.77     3274.49    179.45 o
   3   5  10       21.40       43.57     17.08 o
   4   5  10      129.32      174.17     30.05 o
   5   5  10     1479.35     1483.40    109.35 o
   6   5  10       15.66       17.43     28.51 o
   7   5  10      953.63     1278.87    204.82 o
   8   5  10      357.31      398.07    125.78 o
  -9   6  10      458.89      525.25     95.60 o
  -8   6  10      882.68      965.54    122.81 o
  -7   6  10     2958.30     3243.29    185.06 o
  -6   6  10        1.73       -0.69     36.69 o
  -5   6  10     2306.07     2287.86    232.92 o
  -4   6  10     1112.71     1214.28    167.51 o
  -3   6  10      338.82      253.61     74.06 o
  -2   6  10     3628.10     3372.25    202.11 o
  -1   6  10      262.13      158.37     41.71 o
   0   6  10     2041.64     1962.75    105.90 o
   1   6  10     2711.76     2373.83    113.27 o
   2   6  10      117.56      118.19     29.55 o
   3   6  10     3512.54     3938.79    172.87 o
   4   6  10      304.94      313.86     39.82 o
   5   6  10      476.95      594.82     70.00 o
   6   6  10     1226.30     1360.79    207.76 o
   7   6  10      111.03      207.07     90.99 o
   8   6  10      342.39      493.57    138.84 o
  -9   7  10     1585.05     1595.45    247.46 o
  -8   7  10      318.09      271.34     63.77 o
  -7   7  10     1069.50     1262.19    101.70 o
  -6   7  10     3732.40     3773.96    313.89 o
  -5   7  10       45.14      115.11     66.16 o
  -4   7  10      285.26      310.40     89.10 o
  -3   7  10     5946.72     5941.85    366.92 o
  -2   7  10       27.32       31.40     29.82 o
  -1   7  10     4290.20     4264.75    206.83 o
   0   7  10     2303.43     2531.06    123.25 o
   1   7  10       46.24       54.68     26.31 o
   2   7  10     4864.09     4672.20    310.31 o
   3   7  10      144.15      143.55     38.89 o
   4   7  10     1663.58     1845.63    133.28 o
   5   7  10     1100.08     1328.56    107.52 o
   6   7  10       12.92       54.67     66.85 o
   7   7  10      385.22      402.11    130.48 o
  -9   8  10       52.22       79.89     55.23 o
  -8   8  10      354.01      226.79     95.94 o
  -7   8  10      596.41      579.59     72.52 o
  -6   8  10       25.41      -10.40     44.71 o
  -5   8  10      280.66      169.01     73.58 o
  -4   8  10     1200.15      933.14    161.32 o
  -3   8  10     2329.10     2237.96    232.74 o
  -2   8  10     2393.98     2384.96    161.85 o
  -1   8  10       29.62       20.07     21.00 o
   0   8  10      862.07      867.39     73.24 o
   1   8  10     1727.18     1747.69    138.90 o
   2   8  10       67.79       52.91     17.67 o
   3   8  10     1912.41     2068.07    147.20 o
   4   8  10      450.70      400.95     64.64 o
   5   8  10       21.31      140.13     73.22 o
   6   8  10     1401.42     1435.92    220.21 o
   7   8  10       35.10      -57.52     57.52 o
  -8   9  10      276.40      343.35    117.16 o
  -7   9  10        1.60       41.08     35.59 o
  -6   9  10     1075.99     1176.38    144.66 o
  -5   9  10        1.31       10.96     27.03 o
  -4   9  10      102.09       46.25     40.97 o
  -3   9  10     1024.66      810.99    146.25 o
  -2   9  10      187.65      285.39     65.27 o
  -1   9  10      273.25      312.91     60.23 o
   0   9  10       56.37       15.26     13.59 o
   1   9  10       48.82       -9.49     29.06 o
   2   9  10       54.16       33.59     54.62 o
   3   9  10       14.98       15.53     31.29 o
   4   9  10       23.81       21.46     23.33 o
   5   9  10      225.95      326.61    107.04 o
   6   9  10       31.25       30.11     68.04 o
  -7  10  10        8.47      -78.45     78.45 o
  -6  10  10      281.60      417.36    117.25 o
  -5  10  10       18.46        0.59     41.66 o
  -4  10  10       90.38      104.87     50.64 o
  -3  10  10       24.37       82.21     40.47 o
  -2  10  10      366.66      379.70     54.40 o
  -1  10  10      139.24      138.35     32.14 o
   0  10  10        2.21       35.94     28.78 o
   1  10  10       90.60       52.90     22.05 o
   2  10  10       92.17      111.62     40.86 o
   3  10  10      223.04      106.26     60.86 o
   4  10  10       97.91        1.56     35.00 o
   5  10  10        2.66       91.37     60.77 o
  -7  11  10      219.26      304.13    107.73 o
  -6  11  10      925.61      939.62    178.52 o
  -5  11  10      447.71      237.31     91.00 o
  -4  11  10      227.85      280.83     88.83 o
  -3  11  10     1006.76     1131.68    121.66 o
  -2  11  10       68.31       86.56     31.74 o
  -1  11  10     1288.97     1376.07    101.39 o
   0  11  10        4.96       14.12     35.48 o
   1  11  10      143.99      103.35     49.28 o
   2  11  10      109.56      150.24     74.07 o
   3  11  10        9.94      102.43     64.71 o
   4  11  10       55.66       30.85     72.18 o
   5  11  10      282.12      219.20     93.99 o
  -5  12  10      367.19      311.51    101.92 o
  -4  12  10      189.59       80.20     48.44 o
  -3  12  10      203.17      153.88     61.22 o
  -2  12  10     1709.05     1762.13    140.89 o
  -1  12  10       47.42       76.88     52.06 o
   0  12  10      160.08      252.83     85.81 o
   1  12  10     1677.66     1761.24    230.86 o
   2  12  10       60.80       24.09     40.23 o
   3  12  10     1164.67     1341.04    217.00 o
  -4  13  10      370.64      326.20     99.66 o
  -3  13  10      739.71      801.71    141.83 o
  -2  13  10       78.86       45.71     31.05 o
  -1  13  10     1237.46     1232.79    189.77 o
   0  13  10      406.07      532.92    133.03 o
   1  13  10      199.07      138.25     60.76 o
   2  13  10     2465.30     2669.65    301.26 o
  -9   1  11      950.85      848.32     94.96 o
  -8   1  11     1141.48     1184.31    112.76 o
  -7   1  11     1847.28     1717.70    260.02 o
  -6   1  11     1133.37     1130.67    104.47 o
  -5   1  11      725.51      573.85     74.37 o
  -4   1  11      559.75      740.18    133.27 o
  -3   1  11      924.28      990.24     92.69 o
  -2   1  11     1325.92     1398.79     77.13 o
  -1   1  11      836.01      937.35     71.16 o
   0   1  11     2347.37     2485.28    114.85 o
   1   1  11       56.28       40.27     12.74 o
   2   1  11      457.34      415.89     42.98 o
   3   1  11      993.32     1173.29     83.34 o
   4   1  11      269.33      253.28     40.37 o
   5   1  11        7.15       10.80     14.61 o
   6   1  11       52.46       26.82     21.92 o
   7   1  11      412.54      502.82     81.12 o
   8   1  11      684.96      656.10     94.25 o
 -10   2  11      460.48      462.19    126.59 o
  -9   2  11     1395.72     1538.14    127.70 o
  -8   2  11      293.04      228.89     50.64 o
  -7   2  11     2806.06     2905.79    169.97 o
  -6   2  11      372.77      370.70     78.31 o
  -5   2  11      702.78      697.96     82.52 o
  -4   2  11     7673.55     8096.83    269.17 o
  -3   2  11     1759.45     2084.36    193.36 o
  -2   2  11       33.22       45.40     23.62 o
  -1   2  11     3557.86     3519.24    139.23 o
   0   2  11      318.87      318.55     52.65 o
   1   2  11     3439.86     3575.88    167.10 o
   2   2  11     3606.39     3599.50    121.24 o
   3   2  11      100.39       57.53     20.94 o
   4   2  11     1067.74     1070.34    106.03 o
   5   2  11       32.04       61.14     22.51 o
   6   2  11      481.14      487.22     55.17 o
   7   2  11     1676.56     1659.43    143.36 o
   8   2  11       23.56       33.63     32.01 o
 -10   3  11      324.89      423.40     93.14 o
  -9   3  11       56.19       13.41     27.85 o
  -8   3  11     2614.64     2672.88    167.49 o
  -7   3  11       89.30       35.90     24.02 o
  -6   3  11     2276.88     2287.18    149.40 o
  -5   3  11      484.89      576.88     75.68 o
  -4   3  11      465.32      504.75     70.66 o
  -3   3  11     4827.75     4645.03    292.29 o
  -2   3  11     1473.84     1410.85    160.74 o
  -1   3  11      504.01      536.58     56.30 o
   0   3  11     7705.15     7443.78    243.22 o
   1   3  11     1112.31     1276.52     84.30 o
   2   3  11      111.28      139.03     28.37 o
   3   3  11    10402.74    10662.82    209.96 o
   4   3  11        7.58        8.69     17.62 o
   5   3  11     3289.47     3446.89    142.58 o
   6   3  11      841.46      897.58     73.13 o
   7   3  11       83.22       71.57     37.01 o
   8   3  11     1386.61     1194.64    199.95 o
 -10   4  11      797.65      853.21    117.83 o
  -9   4  11     1578.19     1701.01    214.01 o
  -8   4  11       69.08       15.61     20.58 o
  -7   4  11     2874.74     2932.94    176.08 o
  -6   4  11     2955.85     3067.86    178.45 o
  -5   4  11      911.65      940.20     98.16 o
  -4   4  11     8067.14     8153.71    408.74 o
  -3   4  11      976.69      994.62    140.93 o
  -2   4  11     1607.31     1630.82    178.15 o
  -1   4  11     5980.96     5727.47    185.40 o
   0   4  11       24.00       25.04     16.64 o
   1   4  11     1091.98     1128.24     80.41 o
   2   4  11      939.16      968.89     94.64 o
   3   4  11      155.50      113.31     27.00 o
   4   4  11     3099.70     2972.35    121.99 o
   5   4  11      704.94      798.05     67.41 o
   6   4  11      488.04      513.57     75.23 o
   7   4  11      780.56      793.06    155.28 o
   8   4  11       11.22       56.37     55.61 o
 -10   5  11      121.73      -26.43     57.13 o
  -9   5  11       14.59      -27.44     27.44 o
  -8   5  11     1051.58     1139.95    112.51 o
  -7   5  11      163.38      158.18     74.62 o
  -6   5  11      201.75      224.96     52.15 o
  -5   5  11     4735.17     4769.88    333.18 o
  -4   5  11      325.60      313.08     85.68 o
  -3   5  11     6039.50     6275.31    360.29 o
  -2   5  11      150.47       49.99     25.09 o
  -1   5  11      266.25      240.13     48.92 o
   0   5  11     6810.15     7011.03    203.59 o
   1   5  11       14.51       15.59     14.52 o
   2   5  11      157.41      172.42     34.13 o
   3   5  11      109.74      112.15     26.76 o
   4   5  11       32.73       46.56     17.01 o
   5   5  11      242.04      198.22     42.63 o
   6   5  11      804.06     1083.60    179.73 o
   7   5  11       34.65      -35.81     35.81 o
  -9   6  11        9.83        3.84     38.35 o
  -8   6  11        1.88      -13.33     18.84 o
  -7   6  11      218.97      244.48     84.64 o
  -6   6  11       39.36       42.77     28.83 o
  -5   6  11        8.14      -13.41     36.91 o
  -4   6  11       39.82      -28.96     40.94 o
  -3   6  11     2393.87     2281.16    224.42 o
  -2   6  11       28.79       78.27     47.44 o
  -1   6  11     2169.47     2242.56    154.44 o
   0   6  11       33.38       29.48     25.01 o
   1   6  11      339.98      299.82     42.19 o
   2   6  11      380.80      378.54     47.24 o
   3   6  11      378.13      352.07     44.38 o
   4   6  11      775.04      763.03     86.71 o
   5   6  11      368.17      415.70     63.17 o
   6   6  11       13.84      -60.25     66.53 o
   7   6  11       83.38      117.49     61.73 o
  -9   7  11      139.75       92.64     55.42 o
  -8   7  11       41.27      595.59    886.10 o
  -7   7  11      100.29       81.88     33.41 o
  -6   7  11        0.97      -34.04     47.64 o
  -5   7  11        4.90        0.73     38.89 o
  -4   7  11      140.63      141.95     68.97 o
  -3   7  11      812.58      571.37    118.65 o
  -2   7  11     1226.33     1147.46    195.70 o
  -1   7  11     2752.45     2646.29    169.95 o
   0   7  11       17.09       12.97     15.57 o
   1   7  11        2.00       12.16     33.19 o
   2   7  11       86.30       68.37     21.76 o
   3   7  11      385.15      313.86     63.03 o
   4   7  11      139.40      142.12     39.22 o
   5   7  11       25.51      -20.55     56.01 o
   6   7  11        0.85       40.76     56.66 o
   7   7  11        3.94      -76.16     76.16 o
  -8   8  11        4.09      -11.38     36.65 o
  -7   8  11      726.24      560.38    165.12 o
  -6   8  11      694.06      547.32    130.05 o
  -5   8  11       16.65       -9.10     38.31 o
  -4   8  11      277.45       78.49     54.52 o
  -3   8  11      198.60      131.88     61.82 o
  -2   8  11      355.09      348.14     66.53 o
  -1   8  11      485.43      490.57     77.97 o
   0   8  11      666.80      643.10     65.78 o
   1   8  11     1764.84     1886.73    107.96 o
   2   8  11      200.77      171.73     43.34 o
   3   8  11      153.99      157.42     46.19 o
   4   8  11     1402.94     1498.19    127.72 o
   5   8  11      302.25      373.86    122.85 o
   6   8  11      213.79      385.74    128.54 o
  -8   9  11     3188.85     3286.83    357.85 o
  -7   9  11      410.17      415.49     85.50 o
  -6   9  11      259.99      347.13     88.32 o
  -5   9  11     3616.81     3676.11    231.90 o
  -4   9  11        7.43       18.73     31.42 o
  -3   9  11      974.57     1216.91    188.03 o
  -2   9  11     1564.70     1452.95    134.19 o
  -1   9  11     1437.25     1481.95    134.54 o
   0   9  11     2214.43     2179.23    164.71 o
   1   9  11     1079.61     1231.93    122.98 o
   2   9  11     1308.14     1198.14    269.16 o
   3   9  11      498.15      603.64     87.55 o
   4   9  11       44.93       33.92     57.89 o
   5   9  11      429.16      654.83    160.70 o
   6   9  11      227.50      425.71    131.46 o
  -7  10  11      668.23      685.50    160.32 o
  -6  10  11      520.88      506.78     92.21 o
  -5  10  11      198.35      146.01     48.53 o
  -4  10  11     1659.54     1825.40    161.75 o
  -3  10  11       23.50       -4.72     29.83 o
  -2  10  11     2522.90     2512.03    181.33 o
  -1  10  11     2661.36     2806.47    193.99 o
   0  10  11       33.45      103.75     37.89 o
   1  10  11     3304.68     3279.21    205.44 o
   2  10  11      762.92      966.16    126.00 o
   3  10  11       25.48       50.20     34.50 o
   4  10  11     1983.24     2160.94    274.76 o
   5  10  11      170.52       58.61     48.54 o
  -6  11  11       18.12      -30.31     60.64 o
  -5  11  11     1950.33     1718.53    228.49 o
  -4  11  11       33.89       17.68     61.28 o
  -3  11  11     1881.87     1953.59    355.26 o
  -2  11  11      374.54      424.28     60.41 o
  -1  11  11        4.15       11.11     20.42 o
   0  11  11      929.20     1036.93    122.10 o
   1  11  11       23.47       66.10     28.92 o
   2  11  11      290.86      415.43     76.28 o
   3  11  11      707.36      737.42    157.97 o
   4  11  11      129.66      148.59     84.58 o
  -5  12  11        3.78       22.25     34.10 o
  -4  12  11      755.23      662.03    138.17 o
  -3  12  11      901.18      774.70    137.05 o
  -2  12  11        3.62       -2.32     51.09 o
  -1  12  11      116.79       77.80     50.55 o
   0  12  11        1.92       -3.71     48.93 o
   1  12  11      110.12      243.71     95.25 o
   2  12  11      318.77      577.04    144.85 o
   3  12  11      416.75      373.34    114.62 o
  -1  13  11       36.93       71.98     62.18 o
   0  13  11       80.10      -12.06     50.29 o
   1  13  11       84.17      109.00     73.78 o
  -9   0  12     1851.51     1877.82    208.68 o
  -8   0  12     3276.59     3159.83    265.06 o
  -7   0  12      230.69      131.25     53.24 o
  -6   0  12      106.85       74.12     49.51 o
  -5   0  12     1947.72     1961.97    196.87 o
  -4   0  12       16.40        6.11     23.16 o
  -3   0  12     5261.29     5015.59    306.99 o
  -2   0  12     3053.73     3329.88    243.68 o
  -1   0  12     1683.97     1742.13    176.86 o
   0   0  12      522.72      572.61    102.97 o
   1   0  12        6.03       79.02     41.95 o
   2   0  12     8832.50     8976.72    414.67 o
   3   0  12     2696.30     2865.67    239.16 o
   4   0  12      851.40      811.42    131.77 o
   5   0  12     3220.54     3111.46    263.69 o
   6   0  12       15.09      -37.12     39.41 o
   7   0  12     3487.33     3499.81    304.28 o
   8   0  12      645.01      699.22    149.05 o
 -10   1  12     1376.86     1529.74    193.79 o
  -9   1  12     2550.84     2844.20    180.78 o
  -8   1  12     1528.73     1536.39    129.85 o
  -7   1  12       88.52       73.86     31.16 o
  -6   1  12     1596.28     1682.65    132.28 o
  -5   1  12     6880.06     7126.62    478.61 o
  -4   1  12     4096.83     3990.34    196.86 o
  -3   1  12       29.12       -2.75     19.55 o
  -2   1  12     4661.57     4588.51    205.40 o
  -1   1  12     1302.69     1236.92    150.20 o
   0   1  12     1639.60     1548.90     96.89 o
   1   1  12     5859.79     5953.44    233.41 o
   2   1  12     2069.37     2095.79    113.94 o
   3   1  12     1571.29     1579.25    100.62 o
   4   1  12      144.75      141.62     37.38 o
   5   1  12     1067.01     1052.53     85.35 o
   6   1  12     4320.32     4176.10    172.29 o
   7   1  12       48.54       84.45     35.34 o
   8   1  12        8.66      -62.36     63.39 o
 -10   2  12       24.40       -6.11     24.84 o
  -9   2  12       12.41        8.25     25.59 o
  -8   2  12     2007.65     1994.11    150.59 o
  -7   2  12        4.04       15.19     25.04 o
  -6   2  12     3389.74     3462.20    189.81 o
  -5   2  12     2332.89     2413.00    198.66 o
  -4   2  12     2738.42     2938.96    168.92 o
  -3   2  12     2068.22     2186.33    146.14 o
  -2   2  12      370.85      329.41     77.65 o
  -1   2  12     1760.49     1949.34    132.47 o
   0   2  12      943.54      891.65     73.96 o
   1   2  12       36.15       11.14     14.60 o
   2   2  12      824.62      815.99     71.39 o
   3   2  12       35.55       15.18     22.07 o
   4   2  12       11.56        3.81     17.97 o
   5   2  12       52.29       46.40     21.22 o
   6   2  12      265.49      299.50     47.39 o
   7   2  12        7.02      -19.36     45.73 o
   8   2  12      576.88      682.92    154.04 o
 -10   3  12       94.87       76.92     90.68 o
  -9   3  12       84.59      117.14     52.48 o
  -8   3  12       38.95        0.26     27.58 o
  -7   3  12       60.55      110.62     75.36 o
  -6   3  12      262.96      330.24     60.71 o
  -5   3  12       87.76       54.09     27.12 o
  -4   3  12     1722.78     1638.96    129.34 o
  -3   3  12      980.83     1074.62    147.54 o
  -2   3  12        3.35       -8.49     26.48 o
  -1   3  12        8.56        6.55     20.44 o
   0   3  12      133.08      222.69     38.17 o
   1   3  12       27.13       25.79     17.81 o
   2   3  12      281.40      263.67     41.15 o
   3   3  12     1927.39     1903.37    108.62 o
   4   3  12       26.70       10.67     14.41 o
   5   3  12      154.61      121.69     27.85 o
   6   3  12       57.09       90.25     36.95 o
   7   3  12        0.27       -4.94     40.35 o
   8   3  12      139.79       79.00     64.73 o
 -10   4  12      275.55      304.86     74.23 o
  -9   4  12      123.80       85.00     57.16 o
  -8   4  12     1151.78     1143.24    115.15 o
  -7   4  12       99.93      165.14     45.60 o
  -6   4  12      488.19      616.98     87.43 o
  -5   4  12      624.13      600.58     81.32 o
  -4   4  12      291.79      241.19     70.35 o
  -3   4  12     3148.88     3255.81    260.83 o
  -2   4  12       25.33       38.95     37.69 o
  -1   4  12       14.74       -3.92     65.56 o
   0   4  12      219.48      260.54     42.25 o
   1   4  12       40.14       20.91     16.57 o
   2   4  12      618.05      670.40     63.80 o
   3   4  12       45.92       51.76     19.85 o
   4   4  12        5.85        6.52     30.06 o
   5   4  12      153.13      109.42     27.24 o
   6   4  12       99.11      196.49    403.79 o
   7   4  12      191.63      321.47    101.08 o
  -9   5  12      533.45      679.25    106.32 o
  -8   5  12       16.90       30.62     29.59 o
  -7   5  12      445.30      575.15    168.97 o
  -6   5  12      635.52      729.58     93.07 o
  -5   5  12      330.84      373.87     99.26 o
  -4   5  12      422.48      404.13     97.10 o
  -3   5  12      364.28      353.95     95.99 o
  -2   5  12      351.90      297.75     79.09 o
  -1   5  12     1704.74     1523.06    127.44 o
   0   5  12      121.05      123.19     31.08 o
   1   5  12     7457.81     7278.89    249.94 o
   2   5  12       34.06       39.88     19.43 o
   3   5  12     2827.86     2854.26    133.18 o
   4   5  12     1131.94     1090.51    105.38 o
   5   5  12       23.13       25.18     25.42 o
   6   5  12      682.27     1031.83    187.80 o
   7   5  12      100.85      253.09    102.91 o
  -9   6  12      933.09     1074.80    139.98 o
  -8   6  12      760.27      766.13     98.11 o
  -7   6  12      279.76      332.62     66.18 o
  -6   6  12     3424.01     3630.72    212.66 o
  -5   6  12     1373.16     1326.78    187.02 o
  -4   6  12      627.90      438.18    107.69 o
  -3   6  12     1657.00     1434.84    182.76 o
  -2   6  12     2203.63     2264.59    225.10 o
  -1   6  12     2080.88     1953.21    148.31 o
   0   6  12     4153.85     4194.40    167.31 o
   1   6  12     1050.23     1016.23     81.13 o
   2   6  12     2814.17     2689.74    177.71 o
   3   6  12     1236.18     1460.45    225.60 o
   4   6  12      883.91     1158.68    188.30 o
   5   6  12     2048.01     2147.19    261.32 o
   6   6  12      126.06      267.60    104.11 o
   7   6  12      684.28      948.71    186.11 o
  -9   7  12      570.23      621.73    105.70 o
  -8   7  12      830.01      976.19    173.68 o
  -7   7  12     4466.60     4194.12    366.99 o
  -6   7  12     1209.22     1391.94    203.31 o
  -5   7  12     2368.50     2718.15    275.55 o
  -4   7  12     1357.84     1595.16    206.42 o
  -3   7  12      170.06      227.10     78.32 o
  -2   7  12     7901.10     7769.33    430.29 o
  -1   7  12     1439.60     1396.45    133.12 o
   0   7  12      742.40      803.92     73.56 o
   1   7  12       45.95       33.59     14.51 o
   2   7  12      539.74      611.17     62.34 o
   3   7  12     1000.30     1156.32    115.33 o
   4   7  12     1221.81     1367.31    123.66 o
   5   7  12       73.57       32.43     59.29 o
   6   7  12      685.37      775.96    170.00 o
  -8   8  12      152.52      119.72    149.18 o
  -7   8  12      237.04      236.26     76.66 o
  -6   8  12      388.87      327.04    104.47 o
  -5   8  12     1363.95     1101.94    181.16 o
  -4   8  12      365.55      429.75    115.95 o
  -3   8  12      222.79      360.85     88.16 o
  -2   8  12       53.88       58.09     78.86 o
  -1   8  12     6309.49     6408.92    294.87 o
   0   8  12      790.36      856.03    101.66 o
   1   8  12      303.64      324.40     67.37 o
   2   8  12      710.45      844.79    101.54 o
   3   8  12      375.84      335.92     64.67 o
   4   8  12       49.12       31.00     23.92 o
   5   8  12     1481.48     1476.09    228.95 o
   6   8  12      435.34      583.67    144.58 o
  -8   9  12      201.86      293.40     79.26 o
  -7   9  12       37.15       27.89     60.80 o
  -6   9  12       71.85       61.73     51.50 o
  -5   9  12      389.44      308.99    103.85 o
  -4   9  12        6.20        1.93     42.97 o
  -3   9  12      819.88      739.05    153.94 o
  -2   9  12      674.08      645.53    113.47 o
  -1   9  12      611.83      500.08     81.99 o
   0   9  12        4.37        2.44     58.95 o
   1   9  12       21.89      -27.81     27.81 o
   2   9  12      509.10      555.06     82.26 o
   3   9  12     1104.35     1138.77    146.83 o
   4   9  12       13.02       15.51     55.75 o
   5   9  12       16.20       56.00     74.66 o
  -7  10  12       98.70      121.31     56.51 o
  -6  10  12        5.86      -18.08     43.45 o
  -5  10  12        3.92        9.10     50.95 o
  -4  10  12      431.39      358.65    109.38 o
  -3  10  12      128.61       94.32     43.74 o
  -2  10  12      158.80      132.81     43.27 o
  -1  10  12      495.94      640.12     93.84 o
   0  10  12        8.97       21.83     22.62 o
   1  10  12      329.13      301.98     61.97 o
   2  10  12       70.40       86.59     49.31 o
   3  10  12       20.14       27.22     41.71 o
   4  10  12       58.63      151.42     91.45 o
  -6  11  12        2.69      -59.87     59.87 o
  -5  11  12       23.35       14.98     46.74 o
  -4  11  12      777.47      689.86    126.56 o
  -3  11  12      416.40      365.52     70.58 o
  -2  11  12      922.09      851.80    102.94 o
  -1  11  12     1475.82     1359.37    107.13 o
   0  11  12       12.44       33.54     82.20 o
   1  11  12       77.15       48.37     37.72 o
   2  11  12      189.19      177.00     98.08 o
   3  11  12       16.30       75.90     72.59 o
  -4  12  12      414.03      297.23     97.22 o
  -3  12  12      152.84      213.47     58.42 o
  -2  12  12       23.11       37.97     67.93 o
  -1  12  12      572.96      671.01    111.59 o
   0  12  12     1388.18     1732.03    164.40 o
   1  12  12       13.74       26.24     56.48 o
   2  12  12      782.22      645.69    155.58 o
  -1  13  12       51.38       24.19     47.46 o
 -10   1  13      185.71      110.36     59.46 o
  -9   1  13      134.97      232.51     61.55 o
  -8   1  13      385.05      641.27     89.49 o
  -7   1  13        9.03      -27.04     27.04 o
  -6   1  13      188.21      180.23     42.89 o
  -5   1  13      246.57      227.71     57.10 o
  -4   1  13     1443.52     1619.95    130.72 o
  -3   1  13     1610.35     1667.76    145.36 o
  -2   1  13       34.22       58.85     29.83 o
  -1   1  13     2451.02     2604.48    225.59 o
   0   1  13     1071.35     1059.23    144.50 o
   1   1  13     1954.44     1935.00    138.59 o
   2   1  13     3215.60     3403.31    151.49 o
   3   1  13      942.77      885.60     78.04 o
   4   1  13      371.98      393.81     54.49 o
   5   1  13       49.54       -3.95     20.29 o
   6   1  13        8.10       -6.63     19.17 o
   7   1  13        7.97       23.71     37.52 o
 -10   2  13     1494.46     1549.62    205.75 o
  -9   2  13      162.22      173.37     55.04 o
  -8   2  13      336.96      431.77     74.50 o
  -7   2  13     3035.20     2867.54    184.44 o
  -6   2  13       65.06       32.97     25.08 o
  -5   2  13     5869.74     6224.26    262.46 o
  -4   2  13      144.84       84.86     30.77 o
  -3   2  13       94.74       72.18     34.07 o
  -2   2  13     2654.27     2676.95    233.84 o
  -1   2  13     1593.36     1328.64    162.60 o
   0   2  13     1052.57      931.82     98.45 o
   1   2  13      400.28      399.79     64.56 o
   2   2  13     1811.83     1774.33    198.99 o
   3   2  13      286.36      336.57     47.02 o
   4   2  13     1593.05     1673.72    108.82 o
   5   2  13     1819.62     1731.20    120.34 o
   6   2  13      492.80      526.26     64.41 o
   7   2  13       48.26       28.28     30.98 o
 -10   3  13       93.69       38.16     46.88 o
  -9   3  13     2885.46     2896.49    190.89 o
  -8   3  13     2258.47     2231.04    166.07 o
  -7   3  13      880.69      933.34    104.58 o
  -6   3  13     2929.73     3291.97    196.28 o
  -5   3  13        9.86       45.84     23.84 o
  -4   3  13     2491.82     2373.91    163.50 o
  -3   3  13     4080.60     4261.11    302.47 o
  -2   3  13      246.24      233.35     75.58 o
  -1   3  13     1625.21     1754.89    189.11 o
   0   3  13      958.32      941.18     99.67 o
   1   3  13     2268.31     2597.53    164.41 o
   2   3  13     1848.87     1801.16    138.50 o
   3   3  13     1204.71     1292.04    117.25 o
   4   3  13     1442.73     1416.03     98.82 o
   5   3  13     1106.25     1153.72     90.74 o
   6   3  13      207.47      169.81     57.84 o
   7   3  13      745.15      989.05    181.87 o
  -9   4  13        1.78      -13.78     31.92 o
  -8   4  13     1029.05     1307.56    129.97 o
  -7   4  13      817.91      895.48    105.96 o
  -6   4  13      406.90      322.94     65.82 o
  -5   4  13     2437.40     2613.22    242.93 o
  -4   4  13      368.14      405.76    103.01 o
  -3   4  13     1600.43     1465.69    183.60 o
  -2   4  13     8538.50     8867.87    436.16 o
  -1   4  13       67.58       44.25     64.93 o
   0   4  13     2127.48     2042.29    180.08 o
   1   4  13     7124.01     7238.49    278.40 o
   2   4  13      408.19      509.85     74.79 o
   3   4  13     1485.66     1578.25    143.08 o
   4   4  13     2830.07     2822.55    174.74 o
   5   4  13      671.34      757.92     71.60 o
   6   4  13      908.66      820.90    146.82 o
   7   4  13       54.37       69.69     74.06 o
  -9   5  13      304.67      242.42     91.75 o
  -8   5  13       51.70       58.57     26.97 o
  -7   5  13      594.61      438.98    114.94 o
  -6   5  13     1540.85     1584.39    140.02 o
  -5   5  13     1441.73     1487.59    200.99 o
  -4   5  13      434.42      434.30    112.67 o
  -3   5  13     2750.95     2695.62    251.63 o
  -2   5  13      380.10      260.02     75.19 o
  -1   5  13      669.95      537.37     79.54 o
   0   5  13     2060.93     1905.39    147.80 o
   1   5  13      813.87      802.38     95.82 o
   2   5  13      173.93      186.38     59.00 o
   3   5  13      136.50       95.61     39.94 o
   4   5  13      983.13     1093.99    111.36 o
   5   5  13      451.51      445.77     69.98 o
   6   5  13       90.84       59.58     55.79 o
   7   5  13      256.45      465.36    136.77 o
  -9   6  13      168.01      149.55     79.01 o
  -8   6  13      306.18      258.39     58.52 o
  -7   6  13      353.94      202.40     51.60 o
  -6   6  13        9.82       -0.42     31.21 o
  -5   6  13        3.27      -10.83     41.29 o
  -4   6  13      311.27      349.67     98.65 o
  -3   6  13        4.27      -42.47     43.55 o
  -2   6  13      604.81      774.54    138.42 o
  -1   6  13     1720.98     1501.41    133.51 o
   0   6  13     1088.99     1111.37    115.35 o
   1   6  13     1216.47     1149.47    103.17 o
   2   6  13      347.04      317.61     63.41 o
   3   6  13       35.20       70.16     33.28 o
   4   6  13       60.08        2.66     69.95 o
   5   6  13        1.92      134.56     80.97 o
   6   6  13       15.40      -32.65     60.72 o
  -8   7  13      148.78       63.97     42.84 o
  -7   7  13       42.16      -19.45     26.99 o
  -6   7  13      189.62      284.09    104.60 o
  -5   7  13      920.35     1010.73    170.14 o
  -4   7  13       49.99       43.70     28.35 o
  -3   7  13      445.01      336.55     98.15 o
  -2   7  13      135.27      143.26     64.12 o
  -1   7  13      336.33      302.28     61.62 o
   0   7  13      159.35       85.30     39.56 o
   1   7  13        2.99        9.08     24.77 o
   2   7  13        2.08       19.94     21.75 o
   3   7  13      128.77       86.73     97.24 o
   4   7  13       76.79       41.09     67.26 o
   5   7  13        4.16      -57.73     72.31 o
   6   7  13       26.62       11.38     38.19 o
  -8   8  13       99.62       72.25     59.48 o
  -7   8  13      265.85      357.08     73.62 o
  -6   8  13      140.70       64.43     64.18 o
  -5   8  13      600.96      581.18    132.36 o
  -4   8  13     1028.23     1370.94    199.02 o
  -3   8  13     1301.06     1265.10    189.12 o
  -2   8  13      172.69      243.58     82.73 o
  -1   8  13       22.46       65.05     39.34 o
   0   8  13     2270.90     2123.10    167.52 o
   1   8  13      402.22      476.09     80.12 o
   2   8  13       55.06       38.04     62.97 o
   3   8  13      716.98      892.43    110.97 o
   4   8  13       30.87       34.72     39.23 o
   5   8  13      124.44       97.14     65.82 o
  -7   9  13     1745.69     1738.58    175.74 o
  -6   9  13     2132.16     2110.71    271.30 o
  -5   9  13       35.93       76.80     60.29 o
  -4   9  13     1412.50     1481.94    213.72 o
  -3   9  13      422.77      389.75    105.19 o
  -2   9  13      786.43      820.88    160.79 o
  -1   9  13     1969.18     2308.75    178.76 o
   0   9  13     2910.17     2826.89    223.08 o
   1   9  13       31.75       12.72     23.39 o
   2   9  13     1836.72     2064.78    169.99 o
   3   9  13        1.17       53.30     32.51 o
   4   9  13      756.23      955.38    190.78 o
   5   9  13     1326.95     1375.45    231.27 o
  -6  10  13      232.21      188.62     65.82 o
  -5  10  13      359.13      410.17     80.87 o
  -4  10  13     2893.16     3083.45    319.39 o
  -3  10  13      273.65      354.36    112.88 o
  -2  10  13      638.83      541.88    127.98 o
  -1  10  13       11.14      -26.66     30.50 o
   0  10  13      503.81      495.84     84.69 o
   1  10  13     1753.52     2049.81    257.91 o
   2  10  13       11.47      -12.16     28.11 o
   3  10  13     1489.83     1618.03    151.83 o
   4  10  13       22.97      109.94     77.15 o
  -5  11  13       80.03       63.09     49.10 o
  -4  11  13      420.50      332.37     66.02 o
  -3  11  13     1177.55     1069.45    124.21 o
  -2  11  13      194.32      216.69     86.72 o
  -1  11  13     1164.86      866.92    117.47 o
   0  11  13      310.67      294.81     65.35 o
   1  11  13      853.35      804.93    113.02 o
   2  11  13      324.42      486.09     88.40 o
   3  11  13       41.08      -47.46     58.38 o
  -4  12  13       97.29      124.51     42.94 o
  -3  12  13      368.95      313.57     69.77 o
  -2  12  13      626.94      672.85    155.72 o
  -1  12  13        0.53        9.34    143.41 o
   0  12  13      367.32      367.50     79.52 o
   1  12  13      345.04      319.25     85.72 o
  -9   0  14     3005.19     2995.33    284.41 o
  -8   0  14        1.72      -43.28     58.47 o
  -7   0  14     8207.12     7790.02    443.79 o
  -6   0  14     1058.12      975.12    155.24 o
  -5   0  14     1459.31     1570.40    189.74 o
  -4   0  14     8126.55     7738.81    415.51 o
  -3   0  14      492.54      452.74    106.29 o
  -2   0  14     3901.37     3252.26    265.39 o
  -1   0  14     1677.63     1833.91    197.97 o
   0   0  14      681.53      799.99    130.36 o
   1   0  14      456.95      460.00     70.63 o
   2   0  14     3475.08     3209.85    188.79 o
   3   0  14       82.63      137.69     69.88 o
   4   0  14     2249.46     2493.35    280.74 o
   5   0  14       12.31        7.77     22.89 o
   6   0  14       75.96       18.82     32.14 o
   7   0  14     2788.27     2142.69    249.99 o
 -10   1  14      820.64      888.59    164.63 o
  -9   1  14      527.36      461.96     79.51 o
  -8   1  14      940.73      980.24    113.38 o
  -7   1  14     2576.63     2462.96    175.00 o
  -6   1  14     1109.44     1048.28    111.97 o
  -5   1  14      752.41      988.14    107.54 o
  -4   1  14        8.48       38.58     99.71 o
  -3   1  14     2816.12     2914.18    180.49 o
  -2   1  14     2540.87     2738.32    173.70 o
  -1   1  14     1005.47      937.14    102.17 o
   0   1  14     2028.09     1983.57    202.19 o
   1   1  14       88.09       70.40     31.64 o
   2   1  14     2454.49     2241.35    128.25 o
   3   1  14     4111.08     3963.55    191.81 o
   4   1  14        9.88       -0.19     21.23 o
   5   1  14     1223.06     1307.40    117.19 o
   6   1  14      340.38      390.98     57.47 o
   7   1  14       82.93       32.12     79.40 o
 -10   2  14       92.08      174.72     73.07 o
  -9   2  14       25.20       -7.13     22.68 o
  -8   2  14       25.16      -29.25     29.25 o
  -7   2  14      154.29      150.98     54.27 o
  -6   2  14      345.26      337.17     70.20 o
  -5   2  14      414.84      389.75     71.57 o
  -4   2  14      895.79      768.59     96.54 o
  -3   2  14      475.77      415.37     71.49 o
  -2   2  14      724.41      565.66    112.21 o
  -1   2  14     6049.41     5913.52    357.05 o
   0   2  14       65.92       59.21     32.60 o
   1   2  14     4541.54     4404.34    221.72 o
   2   2  14      153.23      220.05     59.33 o
   3   2  14     1368.13     1372.00    101.94 o
   4   2  14     2093.47     2170.70    128.95 o
   5   2  14       46.40       39.51     21.60 o
   6   2  14       23.38       -3.72     43.22 o
   7   2  14      455.60      547.65    129.96 o
  -9   3  14      199.77      179.89     55.60 o
  -8   3  14        2.86        3.49     88.25 o
  -7   3  14       43.18       19.62     41.84 o
  -6   3  14     1243.11      994.44    111.62 o
  -5   3  14      362.25      357.39     69.02 o
  -4   3  14      180.42      119.75     49.01 o
  -3   3  14      104.35       53.39     34.04 o
  -2   3  14       14.04       29.82     39.24 o
  -1   3  14      244.13      165.68     58.95 o
   0   3  14      244.32      266.57     55.97 o
   1   3  14      646.90      632.31     87.15 o
   2   3  14      437.62      443.05     70.97 o
   3   3  14      970.76      952.10    104.87 o
   4   3  14       22.56       29.91     23.29 o
   5   3  14        7.85      -11.15     19.39 o
   6   3  14       14.27      -10.22     30.56 o
   7   3  14        0.19       60.62     74.37 o
  -9   4  14       94.62      155.42     62.35 o
  -8   4  14        0.34      -20.84     45.95 o
  -7   4  14       51.29       80.73     39.72 o
  -6   4  14       61.50       85.86     39.27 o
  -5   4  14        7.79       16.71     26.69 o
  -4   4  14      941.75      978.01    160.47 o
  -3   4  14     4648.10     4549.35    331.30 o
  -2   4  14     1288.61     1483.99    185.79 o
  -1   4  14     1174.59     1088.63    155.83 o
   0   4  14        6.03      -27.20     27.20 o
   1   4  14      581.72      647.04     87.81 o
   2   4  14     1741.14     1600.38    145.60 o
   3   4  14     1095.00     1129.40    115.71 o
   4   4  14       26.70       31.86     29.16 o
   5   4  14      243.08      240.37     58.76 o
   6   4  14        3.29       14.37     55.21 o
  -9   5  14      106.12      -21.56     57.99 o
  -8   5  14     2548.60     2723.54    195.50 o
  -7   5  14      532.19      556.88     87.93 o
  -6   5  14      797.75      896.11    130.36 o
  -5   5  14     1340.27     1345.68    134.80 o
  -4   5  14       62.45       22.90     45.29 o
  -3   5  14      333.57      348.50     98.49 o
  -2   5  14     2334.35     2579.29    250.92 o
  -1   5  14      110.90       69.43     30.46 o
   0   5  14      656.55      746.79     96.44 o
   1   5  14       43.00       19.57     48.25 o
   2   5  14       36.17       86.41     37.42 o
   3   5  14      706.75      762.72     96.91 o
   4   5  14       17.29       20.23     27.24 o
   5   5  14       23.76       11.24     39.93 o
   6   5  14      328.05      417.06    126.81 o
  -9   6  14     1763.41     1964.37    262.45 o
  -8   6  14        6.87      -11.19     29.48 o
  -7   6  14     1565.57     1470.99    145.94 o
  -6   6  14     1075.62     1135.52    127.40 o
  -5   6  14     1487.30     1548.51    213.05 o
  -4   6  14     1946.54     1893.69    229.96 o
  -3   6  14       31.56      104.58     74.85 o
  -2   6  14     1093.06     1147.80    172.56 o
  -1   6  14      924.54      923.33    107.06 o
   0   6  14      170.22      167.75     49.64 o
   1   6  14     2243.73     2401.19    199.87 o
   2   6  14     1478.11     1457.81    136.35 o
   3   6  14       78.78      111.24     34.55 o
   4   6  14     2177.92     2164.43    163.21 o
   5   6  14      753.75      737.39    165.60 o
   6   6  14      505.39      502.01    138.66 o
  -8   7  14      328.06      341.91    111.39 o
  -7   7  14       89.06        9.61     30.63 o
  -6   7  14      880.93      758.95    152.91 o
  -5   7  14     4949.73     5036.54    393.36 o
  -4   7  14      105.84      109.54     68.55 o
  -3   7  14     1939.57     2021.02    238.32 o
  -2   7  14     1811.90     1940.19    228.91 o
  -1   7  14      447.67      436.22     79.07 o
   0   7  14     4864.85     4849.74    254.45 o
   1   7  14     1599.56     1602.11    145.23 o
   2   7  14      711.22      843.17    106.03 o
   3   7  14     1370.73     1392.38    135.26 o
   4   7  14      281.19      234.27     58.07 o
   5   7  14     1328.77     1528.28    238.59 o
  -8   8  14        8.96       38.67     37.07 o
  -7   8  14       61.62       16.21     31.70 o
  -6   8  14     2003.63     2300.23    277.29 o
  -5   8  14        3.32       -6.02     47.78 o
  -4   8  14     1679.11     1661.18    231.70 o
  -3   8  14      266.85      261.20     99.49 o
  -2   8  14       14.26      -53.89     53.89 o
  -1   8  14     2230.69     2434.99    187.10 o
   0   8  14        8.90        4.38     35.10 o
   1   8  14     1784.11     2057.11    282.38 o
   2   8  14       15.06       33.89     27.69 o
   3   8  14       58.16      113.17     50.50 o
   4   8  14      708.91     1046.01    197.90 o
   5   8  14       49.29       39.57     63.33 o
  -7   9  14       65.39       44.14     28.32 o
  -6   9  14      298.40      291.70    102.47 o
  -5   9  14       38.79       54.56     35.07 o
  -4   9  14      106.05       39.07     33.19 o
  -3   9  14      560.06      524.71    128.74 o
  -2   9  14       17.03      -26.36     49.30 o
  -1   9  14      139.59       93.28     75.67 o
   0   9  14       93.45       87.28     39.86 o
   1   9  14        1.18       -1.57     62.93 o
   2   9  14       77.84      -11.94     29.92 o
   3   9  14       95.67      185.56    136.26 o
   4   9  14      135.75       56.49     57.11 o
  -6  10  14      245.36      170.22     59.59 o
  -5  10  14       22.66       38.62     43.42 o
  -4  10  14        5.70       55.83     41.40 o
  -3  10  14        1.13       15.92     57.35 o
  -2  10  14        7.17      -70.11     70.11 o
  -1  10  14       86.31       53.29    109.08 o
   0  10  14        0.01      -40.07     40.07 o
   1  10  14        5.04       22.39     37.37 o
   2  10  14       23.97       60.86     59.49 o
   3  10  14      212.99      299.72     67.10 o
  -5  11  14      967.72     1072.22    138.61 o
  -4  11  14       82.74      122.01     60.64 o
  -3  11  14      137.77       30.57     37.41 o
  -2  11  14        6.08      -47.39     50.70 o
  -1  11  14      501.33      494.71    148.27 o
   0  11  14      519.53      671.96    156.03 o
   1  11  14       86.33       82.85     32.97 o
   2  11  14        4.27       13.05     35.08 o
  -2  12  14       20.14       -2.00     37.95 o
  -1  12  14     1458.50     1442.72    158.02 o
   0  12  14       10.62       47.70     88.22 o
  -9   1  15      368.80      466.75     81.18 o
  -8   1  15      197.49      214.20     57.47 o
  -7   1  15      244.08      209.26     57.11 o
  -6   1  15       11.36       17.40     44.27 o
  -5   1  15      133.19      180.28     51.98 o
  -4   1  15      219.67      224.87     56.64 o
  -3   1  15      151.02      188.56     48.25 o
  -2   1  15      357.48      408.34     71.11 o
  -1   1  15      692.36      542.10     80.56 o
   0   1  15      544.40      598.35    121.31 o
   1   1  15     2546.57     2432.65    171.05 o
   2   1  15     1612.40     1624.14    181.68 o
   3   1  15     2094.77     2071.89    130.00 o
   4   1  15       14.31       21.61     24.69 o
   5   1  15       73.22      105.04     36.48 o
   6   1  15      259.85      281.89     61.01 o
  -9   2  15     1564.84     1577.01    185.18 o
  -8   2  15     1860.03     1705.28    268.63 o
  -7   2  15       72.80       41.08     34.24 o
  -6   2  15     2824.16     2656.97    188.64 o
  -5   2  15      617.49      605.96    118.23 o
  -4   2  15      928.18      813.44    127.80 o
  -3   2  15     4562.34     4611.59    237.45 o
  -2   2  15     1345.96     1168.67    119.61 o
  -1   2  15      248.19      204.92     73.85 o
   0   2  15     5670.82     5899.05    366.86 o
   1   2  15       10.41       -0.46     30.44 o
   2   2  15     1424.57     1378.91    130.33 o
   3   2  15      262.76      220.64     55.26 o
   4   2  15      105.51       95.16     29.12 o
   5   2  15      431.45      506.64     65.63 o
   6   2  15        1.55       39.76     67.28 o
  -9   3  15      707.16      691.87    101.36 o
  -8   3  15      317.76      395.03     73.58 o
  -7   3  15     2750.83     2792.32    337.87 o
  -6   3  15      256.81      356.47     69.34 o
  -5   3  15      570.25      619.01     90.70 o
  -4   3  15     5186.38     5276.52    432.64 o
  -3   3  15     1969.97     2118.17    228.97 o
  -2   3  15     1772.74     1500.69    191.11 o
  -1   3  15      207.65      220.76     73.35 o
   0   3  15      186.30      167.23     47.24 o
   1   3  15     2584.06     2678.81    182.39 o
   2   3  15      309.63      283.64     63.52 o
   3   3  15     1620.17     1746.96    147.87 o
   4   3  15     2457.60     2578.56    180.78 o
   5   3  15       69.87       37.54     19.86 o
   6   3  15     1729.34     1643.53    156.15 o
  -9   4  15       42.78       -5.99     64.22 o
  -8   4  15      650.49      509.93     87.91 o
  -7   4  15        0.83       10.77     89.43 o
  -6   4  15     2032.83     1986.28    165.94 o
  -5   4  15     1266.75     1277.79    135.53 o
  -4   4  15      412.22      541.39    124.25 o
  -3   4  15     4696.73     5060.36    362.47 o
  -2   4  15      400.14      297.86     91.63 o
  -1   4  15     2296.57     2359.48    237.39 o
   0   4  15     1061.76     1183.90    188.54 o
   1   4  15       39.59       42.45     32.74 o
   2   4  15     1289.64     1586.97    141.52 o
   3   4  15      749.01      716.34     98.52 o
   4   4  15      947.55      961.93    112.09 o
   5   4  15     2566.78     2654.34    181.92 o
   6   4  15       11.13       80.12     64.10 o
  -9   5  15       45.63       61.34     66.49 o
  -8   5  15       10.70      -22.37     38.64 o
  -7   5  15     1823.40     2038.42    173.29 o
  -6   5  15       74.82       39.79     57.65 o
  -5   5  15      956.00     1236.09    132.82 o
  -4   5  15     2699.55     2362.16    257.75 o
  -3   5  15      256.80      165.38     65.91 o
  -2   5  15      980.04     1056.11    167.19 o
  -1   5  15     2522.63     2277.61    239.06 o
   0   5  15     1500.30     1309.39    131.49 o
   1   5  15      987.65     1069.96    119.85 o
   2   5  15      879.43      615.73    103.70 o
   3   5  15       77.68       69.73     32.39 o
   4   5  15       72.69       44.98     56.84 o
   5   5  15      263.52      243.08     98.30 o
   6   5  15       49.19      112.72     73.09 o
  -8   6  15      355.26      299.75     68.26 o
  -7   6  15      405.18      429.72     83.43 o
  -6   6  15      208.33      227.58     61.87 o
  -5   6  15       59.48      123.68     55.32 o
  -4   6  15      520.63      603.87    137.99 o
  -3   6  15       61.51      141.28     73.28 o
  -2   6  15       12.90      -15.11     39.13 o
  -1   6  15      352.56      263.79     83.55 o
   0   6  15      524.48      431.87     84.06 o
   1   6  15       16.70       30.87     78.47 o
   2   6  15      410.83      361.55     69.19 o
   3   6  15        1.04       53.12     28.91 o
   4   6  15      325.17      393.72     72.70 o
   5   6  15        3.14      -15.39     35.11 o
  -8   7  15      149.47      286.79    106.64 o
  -7   7  15       13.01       41.42     33.18 o
  -6   7  15      443.12      413.65     79.10 o
  -5   7  15       34.22        1.19     43.61 o
  -4   7  15      269.33      217.83     81.83 o
  -3   7  15        1.97      -48.25     48.25 o
  -2   7  15      489.88      677.33    140.30 o
  -1   7  15       29.84       59.55     37.39 o
   0   7  15      185.32       73.52     68.37 o
   1   7  15      977.64      905.21    113.11 o
   2   7  15      117.80       86.44     41.34 o
   3   7  15       50.81       69.52     37.10 o
   4   7  15      132.05      112.65     87.85 o
   5   7  15       26.52       34.19     48.36 o
  -7   8  15      111.44      133.13     63.72 o
  -6   8  15      659.14      801.90    170.66 o
  -5   8  15       16.41      -15.45     44.51 o
  -4   8  15        5.14      -51.61     54.91 o
  -3   8  15      499.17      694.13    154.93 o
  -2   8  15      194.74      257.63     94.41 o
  -1   8  15      666.29      590.05    113.05 o
   0   8  15      757.87      833.78    113.19 o
   1   8  15       56.56      -38.94     38.94 o
   2   8  15     1131.12     1181.36    134.07 o
   3   8  15       44.02      -25.22     25.22 o
   4   8  15      220.61      206.87     87.85 o
  -6   9  15       36.47       39.32     47.56 o
  -5   9  15     1663.30     1770.67    246.98 o
  -4   9  15      631.04      446.37    129.71 o
  -3   9  15      138.27       89.88     56.73 o
  -2   9  15     1681.04     1524.48    217.76 o
  -1   9  15      612.09      737.57    108.98 o
   0   9  15      254.58      302.87     69.74 o
   1   9  15     1423.40     1387.01    207.00 o
   2   9  15        8.66       -3.76     28.51 o
   3   9  15       20.66       12.89     84.43 o
  -5  10  15      537.56      332.14    104.61 o
  -4  10  15       68.16      188.89     68.69 o
  -3  10  15     1881.67     1909.72    259.09 o
  -2  10  15        4.13      -52.85     52.85 o
  -1  10  15     1142.23     1053.48    131.80 o
   0  10  15      431.07      519.26     92.83 o
   1  10  15        1.18       63.44     38.47 o
   2  10  15     1449.42     1249.60    140.63 o
  -4  11  15      749.42      928.77    181.87 o
  -3  11  15       40.54      114.81     68.09 o
  -2  11  15     1441.21     1399.67    215.75 o
  -1  11  15      474.34      567.00    103.22 o
   0  11  15       66.61       34.34     34.54 o
   1  11  15      450.15      508.42     95.13 o
  -9   0  16       27.56      149.33     73.06 o
  -8   0  16     2034.93     1750.22    228.47 o
  -7   0  16     1159.49     1291.99    195.02 o
  -6   0  16      432.03      425.15    115.83 o
  -5   0  16     7795.11     7653.12    458.01 o
  -4   0  16     2045.06     2209.46    245.76 o
  -3   0  16     2841.12     2504.54    255.55 o
  -2   0  16     8612.55     8028.69    451.07 o
  -1   0  16      278.25      286.23     92.94 o
   0   0  16     2040.85     1985.04    222.47 o
   1   0  16      149.74      171.23     68.17 o
   2   0  16       87.24        9.87     41.51 o
   3   0  16     1258.24     1181.20    328.48 o
   4   0  16      344.75      322.38     87.27 o
   5   0  16      196.75      212.00     56.74 o
   6   0  16      528.43      558.58    133.25 o
  -9   1  16     1257.73     1261.56    140.17 o
  -8   1  16      463.82      407.66     76.37 o
  -7   1  16      221.19      231.64     65.62 o
  -6   1  16     1467.60     1436.55    141.20 o
  -5   1  16       10.11      -11.25     24.86 o
  -4   1  16     2746.83     2961.46    198.41 o
  -3   1  16      403.63      563.37     86.80 o
  -2   1  16        3.82       11.76     29.72 o
  -1   1  16     4771.94     4591.32    241.52 o
   0   1  16      143.63       72.97     36.26 o
   1   1  16     1016.94     1189.09    126.10 o
   2   1  16     2274.66     2358.07    229.96 o
   3   1  16      257.02      174.78     42.85 o
   4   1  16     1776.43     1741.75    125.61 o
   5   1  16     1091.59      953.09     93.42 o
   6   1  16      156.99      209.96     54.53 o
  -9   2  16      291.45      206.67     62.33 o
  -8   2  16     1069.27      998.80    123.09 o
  -7   2  16      125.78      129.13     47.62 o
  -6   2  16      224.44      196.31     55.27 o
  -5   2  16      826.46      763.86    127.28 o
  -4   2  16      178.84      178.25     56.94 o
  -3   2  16       17.67       43.77     23.45 o
  -2   2  16      184.46      260.13    107.49 o
  -1   2  16      208.28      232.13     76.07 o
   0   2  16     1023.55     1223.50    175.19 o
   1   2  16     1206.85     1049.44    116.78 o
   2   2  16       69.54       70.55     33.65 o
   3   2  16     1266.74     1286.63    131.77 o
   4   2  16        7.18      -17.51     26.65 o
   5   2  16      127.35      177.58     45.60 o
   6   2  16      503.43      505.75     91.55 o
  -9   3  16      374.56      411.17     77.82 o
  -8   3  16       37.00       71.84     45.92 o
  -7   3  16      365.71      339.06    128.28 o
  -6   3  16        4.58      -23.48     34.65 o
  -5   3  16       16.75       20.27     34.39 o
  -4   3  16      602.33      544.02     88.33 o
  -3   3  16      444.70      345.52     69.01 o
  -2   3  16      499.46      366.59    103.30 o
  -1   3  16        1.36       18.00     41.09 o
   0   3  16      455.01      433.16     78.01 o
   1   3  16       10.70       -5.57     27.91 o
   2   3  16      486.16      540.50    242.37 o
   3   3  16      241.05      263.98     70.63 o
   4   3  16      497.49      496.26     84.82 o
   5   3  16      308.64      350.54     91.17 o
   6   3  16        1.64      -20.93     40.86 o
  -8   4  16      650.72      735.09    108.84 o
  -7   4  16      383.54      408.59     82.35 o
  -6   4  16       40.75       80.93     39.01 o
  -5   4  16      177.82      238.89     60.70 o
  -4   4  16        6.87       36.72     28.72 o
  -3   4  16      104.31      157.66     69.29 o
  -2   4  16      319.96      425.11    109.83 o
  -1   4  16     1832.39     1433.40    189.27 o
   0   4  16       19.34       21.28     34.18 o
   1   4  16       66.10       33.33     26.91 o
   2   4  16        1.56       12.26     27.41 o
   3   4  16      187.63      217.26     59.42 o
   4   4  16       35.76       30.61     23.79 o
   5   4  16       46.76       52.17     50.36 o
  -8   5  16      253.73      300.72     90.93 o
  -7   5  16      927.66      965.77    159.44 o
  -6   5  16     2461.83     2370.70    193.63 o
  -5   5  16       31.58      -30.11     71.52 o
  -4   5  16      608.11      439.24    118.26 o
  -3   5  16      452.90      363.99    107.09 o
  -2   5  16       90.37       54.13     48.00 o
  -1   5  16     4140.08     3852.67    322.01 o
   0   5  16      697.54      644.55     96.17 o
   1   5  16     1149.99     1327.58    137.62 o
   2   5  16     1138.10     1482.54    145.27 o
   3   5  16       58.20       -3.66     31.01 o
   4   5  16     1222.05     1177.33    129.29 o
   5   5  16      143.56      365.16    126.63 o
  -8   6  16      690.04      765.20    114.30 o
  -7   6  16      550.25      719.98    149.07 o
  -6   6  16        3.14       47.63     45.15 o
  -5   6  16     2301.32     2811.47    298.26 o
  -4   6  16      409.28      289.65     92.74 o
  -3   6  16     1247.59     1276.33    198.51 o
  -2   6  16     1068.38     1188.15    186.51 o
  -1   6  16        6.02      -24.32     31.54 o
   0   6  16     3545.08     3322.98    221.09 o
   1   6  16      488.87      577.88     94.13 o
   2   6  16      135.01      143.96     51.15 o
   3   6  16     1482.34     1827.34    163.38 o
   4   6  16       39.90       83.36     38.06 o
   5   6  16      260.05      148.23     90.14 o
  -7   7  16      523.67      477.16     90.06 o
  -6   7  16     1187.10     1250.73    145.27 o
  -5   7  16      744.50      777.92    166.83 o
  -4   7  16     2710.73     3056.68    314.45 o
  -3   7  16     1304.32     1317.77    202.01 o
  -2   7  16      345.18      426.71    120.91 o
  -1   7  16     1229.24     1092.71    212.73 o
   0   7  16      155.25      209.95     59.31 o
   1   7  16       50.88       50.51     32.98 o
   2   7  16     1315.25     1378.19    143.99 o
   3   7  16       30.26       12.57     35.54 o
   4   7  16      169.48      136.02     79.01 o
  -7   8  16       40.68      177.20     61.81 o
  -6   8  16       87.62        2.44     54.61 o
  -5   8  16     1231.97     1391.43    221.86 o
  -4   8  16      563.32      307.02     98.98 o
  -3   8  16      513.72      567.76    135.70 o
  -2   8  16      807.40      837.16    164.61 o
  -1   8  16       14.56        0.74     32.10 o
   0   8  16     1531.21     1580.42    173.27 o
   1   8  16      489.83      697.17    170.48 o
   2   8  16       45.97        5.84     26.13 o
   3   8  16     1695.13     1666.81    160.30 o
  -6   9  16       64.53       60.05     53.64 o
  -5   9  16       26.61       -3.13     38.36 o
  -4   9  16      178.15      244.95    102.86 o
  -3   9  16       11.58      -49.29     60.31 o
  -2   9  16        1.74      -55.38     55.38 o
  -1   9  16      493.57      600.06     99.72 o
   0   9  16      106.86      104.93     72.48 o
   1   9  16       34.69       17.70     49.17 o
   2   9  16      493.31      552.93     95.94 o
  -4  10  16      164.46       83.10     42.39 o
  -3  10  16       37.94       -9.12     65.23 o
  -2  10  16       12.77       13.32     40.00 o
  -1  10  16       81.31       59.93     31.77 o
   0  10  16       53.69       29.90     83.13 o
   1  10  16      102.62       70.03     32.29 o
  -9   1  17      102.31       77.29     43.56 o
  -8   1  17      918.71      954.54    122.07 o
  -7   1  17      151.08      137.19     51.82 o
  -6   1  17      575.08      599.49     94.23 o
  -5   1  17      252.99      280.70     69.33 o
  -4   1  17       24.93       -9.03     31.92 o
  -3   1  17      278.76      187.54     53.66 o
  -2   1  17      146.68       74.61     60.93 o
  -1   1  17       13.02       -0.99     32.93 o
   0   1  17      239.37      253.85    125.73 o
   1   1  17      347.38      289.33     63.01 o
   2   1  17     1465.85     1452.99    117.43 o
   3   1  17      400.64      404.34     61.75 o
   4   1  17      195.67      184.85     38.53 o
   5   1  17      335.20      352.03     51.55 o
  -8   2  17       24.56       69.80     39.10 o
  -7   2  17     1567.52     1272.64    145.26 o
  -6   2  17      677.13      584.96     95.91 o
  -5   2  17      685.09      540.79     88.50 o
  -4   2  17      609.66      714.06    116.39 o
  -3   2  17      522.36      349.89     72.39 o
  -2   2  17     3090.54     3192.83    212.15 o
  -1   2  17     1745.11     1861.38    162.19 o
   0   2  17      160.76      161.39     70.07 o
   1   2  17      716.87      775.25    107.01 o
   2   2  17      952.19      974.94    119.86 o
   3   2  17      606.00      540.79     92.09 o
   4   2  17      594.63      790.76    111.35 o
   5   2  17       54.03       23.84     22.15 o
  -8   3  17     1321.19     1356.35    149.48 o
  -7   3  17      394.70      510.14     92.32 o
  -6   3  17     1432.09     1419.23    150.52 o
  -5   3  17     1575.05     1576.60    155.13 o
  -4   3  17       46.84      -11.04     25.76 o
  -3   3  17     4729.00     4302.04    250.99 o
  -2   3  17     1261.11     1172.43    182.80 o
  -1   3  17     1211.92     1128.10    178.84 o
   0   3  17     1558.49     1598.05    210.78 o
   1   3  17      283.85      216.75     60.52 o
   2   3  17     1754.62     1702.18    156.48 o
   3   3  17      735.35      822.81    109.18 o
   4   3  17      269.74      251.61     62.73 o
   5   3  17      794.74      970.25    188.60 o
  -8   4  17       50.07      106.43     44.80 o
  -7   4  17      799.49      890.49    119.46 o
  -6   4  17     1499.88     1430.73    152.04 o
  -5   4  17      357.63      355.31     80.00 o
  -4   4  17     1477.98     1583.52    155.50 o
  -3   4  17     1246.85     1282.78    194.51 o
  -2   4  17     2006.46     2048.78    241.94 o
  -1   4  17      757.86      884.29    157.59 o
   0   4  17       32.42      103.53     41.65 o
   1   4  17     1273.40     1351.09    231.22 o
   2   4  17      391.52      357.80     95.27 o
   3   4  17      366.05      380.55     77.94 o
   4   4  17      721.80      796.16    108.07 o
   5   4  17      166.95      232.52     98.87 o
  -8   5  17      335.74      389.33     81.08 o
  -7   5  17      417.92      441.10     86.91 o
  -6   5  17     1018.75     1015.15    309.67 o
  -5   5  17      344.11      373.45     78.45 o
  -4   5  17       16.45       28.27     48.43 o
  -3   5  17      890.91      977.66    169.67 o
  -2   5  17      683.65      607.77    135.88 o
  -1   5  17       56.55       78.66     65.29 o
   0   5  17     1049.79     1096.28    131.13 o
   1   5  17      291.79      321.39     77.21 o
   2   5  17      589.00      664.96    103.73 o
   3   5  17      368.89      352.17     75.32 o
   4   5  17       55.28       39.89     42.23 o
  -7   6  17       19.17       96.58     44.45 o
  -6   6  17      246.42      129.46     48.64 o
  -5   6  17      657.42      574.46     97.91 o
  -4   6  17      105.56      153.90     77.72 o
  -3   6  17       13.30       92.47     58.47 o
  -2   6  17       15.53       80.66     64.20 o
  -1   6  17       68.34      236.93     88.45 o
   0   6  17       27.40       11.91     39.06 o
   1   6  17      880.30      769.12    108.04 o
   2   6  17      178.11      116.79     54.22 o
   3   6  17        2.65       21.21     48.47 o
   4   6  17       50.54       -8.18     54.59 o
  -7   7  17        6.86       31.43     86.64 o
  -6   7  17       31.30       40.21     29.31 o
  -5   7  17      286.94      177.34     72.32 o
  -4   7  17        5.48      -73.38     73.38 o
  -3   7  17       80.44       48.98     54.11 o
  -2   7  17       48.89       84.15     70.88 o
  -1   7  17      111.82      142.57     63.28 o
   0   7  17      318.86      296.21     76.54 o
   1   7  17      169.38      121.47     48.94 o
   2   7  17       23.08       14.92     41.97 o
   3   7  17      421.10      470.94     87.97 o
  -6   8  17       73.73       50.94     35.81 o
  -5   8  17      354.34      142.52     68.04 o
  -4   8  17      713.51      753.43    162.99 o
  -3   8  17       55.31      -10.50     37.67 o
  -2   8  17      231.28       88.25     55.00 o
  -1   8  17      223.42      277.12     82.21 o
   0   8  17        0.04      -22.01     38.34 o
   1   8  17      780.95      728.83    124.38 o
   2   8  17      474.29      527.23     96.06 o
   3   8  17       70.94       66.64     39.45 o
  -5   9  17     1451.66     1889.29    269.74 o
  -4   9  17        0.84      -59.61     77.54 o
  -3   9  17      177.64      120.17     48.23 o
  -2   9  17      589.69      721.70    158.64 o
  -1   9  17      160.18      215.86     95.23 o
   0   9  17     1031.38     1030.46    179.27 o
   1   9  17       18.83       14.16     33.52 o
  -3  10  17      244.92      313.41    124.51 o
  -2  10  17      864.72      717.32    164.62 o
  -1  10  17      900.48      983.25    183.53 o
   0  10  17       16.85       35.81     66.95 o
  -8   0  18     1176.87     1320.77    211.28 o
  -7   0  18      378.32      609.08    141.50 o
  -6   0  18     1383.76     1315.05    208.76 o
  -5   0  18     1124.17     1039.82    180.10 o
  -4   0  18     1034.02     1094.32    185.84 o
  -3   0  18     1363.20     1591.04    215.95 o
  -2   0  18      278.55      103.25     54.63 o
  -1   0  18      824.36     1091.88    175.83 o
   0   0  18     4162.53     4102.89    346.70 o
   1   0  18      336.29      357.86    103.98 o
   2   0  18      706.26      787.48    155.01 o
   3   0  18      775.61      824.40    111.42 o
   4   0  18      781.88      767.99    108.75 o
   5   0  18     1557.09     1414.94    147.11 o
  -8   1  18      948.20      719.03    109.14 o
  -7   1  18     1247.33     1283.21    145.66 o
  -6   1  18      405.08      328.52     74.45 o
  -5   1  18     1687.42     1885.22    171.32 o
  -4   1  18     1334.59     1546.02    154.28 o
  -3   1  18      126.89       47.49     31.77 o
  -2   1  18     2135.88     2351.57    186.70 o
  -1   1  18     1018.79      939.94    133.78 o
   0   1  18      462.79      577.42     92.90 o
   1   1  18      962.16      911.46    117.05 o
   2   1  18       17.39       80.08     27.50 o
   3   1  18     1098.16     1071.82    106.32 o
   4   1  18      549.62      625.20     68.76 o
   5   1  18        8.15      -19.28     19.28 o
  -8   2  18      474.99      428.08     89.44 o
  -7   2  18      168.50      178.45     55.10 o
  -6   2  18      664.15      590.62    286.09 o
  -5   2  18      486.94      416.75     92.96 o
  -4   2  18      184.00      194.34     57.58 o
  -3   2  18     1423.74     1427.60    147.68 o
  -2   2  18        2.82      -16.40     28.03 o
  -1   2  18      642.63      548.40     88.11 o
   0   2  18     1687.59     1565.36    155.46 o
   1   2  18      227.85      209.60     75.56 o
   2   2  18       54.12       74.42     46.05 o
   3   2  18      141.50      171.45    110.47 o
   4   2  18      397.65      392.32     80.42 o
  -8   3  18      102.10       42.09     67.57 o
  -7   3  18        2.30       -6.43     49.01 o
  -6   3  18        4.18       40.36     79.73 o
  -5   3  18       13.95       70.61     40.81 o
  -4   3  18       45.89       66.21     31.74 o
  -3   3  18        3.94       22.99     38.50 o
  -2   3  18       33.44       67.20     37.10 o
  -1   3  18        1.26      -58.84     58.84 o
   0   3  18       63.61      124.14     67.85 o
   1   3  18        8.13       43.81     39.58 o
   2   3  18       20.37      -13.46     32.80 o
   3   3  18      131.97      226.16     62.97 o
   4   3  18       49.67       35.55     35.70 o
  -8   4  18      107.37      232.85     70.24 o
  -7   4  18       56.18       44.52     31.76 o
  -6   4  18       56.51       26.13    102.42 o
  -5   4  18      199.92      249.30     67.83 o
  -4   4  18      558.40      527.36     93.01 o
  -3   4  18      283.75      373.53    133.75 o
  -2   4  18       41.26      146.93     67.15 o
  -1   4  18      333.73      363.96     98.77 o
   0   4  18      255.47      206.16     86.98 o
   1   4  18       37.96       -1.50     48.13 o
   2   4  18      403.80      404.43     78.51 o
   3   4  18        8.53      -24.96     29.27 o
   4   4  18        1.93       54.19     34.93 o
  -7   5  18     1110.31     1133.22    142.67 o
  -6   5  18       13.68       83.19     43.98 o
  -5   5  18      358.64      351.98     78.59 o
  -4   5  18      918.63     1030.06    133.15 o
  -3   5  18       12.05       82.60     55.83 o
  -2   5  18      369.99      419.77    114.19 o
  -1   5  18      163.83      118.09     56.39 o
   0   5  18      348.92      269.94     68.31 o
   1   5  18      872.78      845.15    117.62 o
   2   5  18        2.33       19.40     37.77 o
   3   5  18      476.53      544.34     94.03 o
   4   5  18      846.00      961.00    202.74 o
  -7   6  18      255.26      159.10     54.67 o
  -6   6  18      735.44      907.36    223.34 o
  -5   6  18      201.07      237.71    112.07 o
  -4   6  18     1140.49      920.96    176.93 o
  -3   6  18     1781.84     1763.91    244.85 o
  -2   6  18      267.92      187.53     86.91 o
  -1   6  18     1161.86     1055.99    179.24 o
   0   6  18     1081.59     1083.94    134.31 o
   1   6  18       83.62      126.29     46.46 o
   2   6  18      805.82      891.49    120.41 o
   3   6  18      631.27      634.75    106.82 o
  -6   7  18      109.21      131.98     55.65 o
  -5   7  18     1203.20     1106.31    206.60 o
  -4   7  18     1823.54     1829.34    257.60 o
  -3   7  18       51.70       30.28     30.50 o
  -2   7  18     1720.58     1725.91    244.30 o
  -1   7  18      409.97      499.04    127.78 o
   0   7  18      715.97      746.68    133.44 o
   1   7  18     1379.62     1249.11    148.52 o
   2   7  18       15.19       -2.03     38.39 o
  -5   8  18      482.44      428.77    130.51 o
  -4   8  18      200.24      226.06     97.95 o
  -3   8  18      727.76     1068.21    193.14 o
  -2   8  18       28.85      132.65     75.34 o
  -1   8  18      337.18      261.34     83.45 o
   0   8  18      150.47      116.62     46.65 o
   1   8  18      259.90      208.91     60.83 o
  -3   9  18       92.97      107.00     56.76 o
  -2   9  18      192.97      126.11     79.41 o
  -1   9  18       73.61      148.11     77.05 o
   0   9  18       15.37       74.15     73.41 o
  -8   1  19      173.93      250.11    224.19 o
  -7   1  19       21.42       85.66     48.65 o
  -6   1  19      110.14       83.00     51.30 o
  -5   1  19       52.56      -16.27     32.36 o
  -4   1  19       15.69       61.74     52.46 o
  -3   1  19      391.91      618.54    100.28 o
  -2   1  19       22.75      -22.03     40.75 o
  -1   1  19     1018.70      969.21    124.02 o
   0   1  19       16.16      -28.41     28.44 o
   1   1  19      876.49     1008.85    125.44 o
   2   1  19      265.91      360.39     77.89 o
   3   1  19        6.32      -12.83     31.95 o
   4   1  19      271.22      100.42     57.63 o
  -7   2  19      472.98      438.56     90.33 o
  -6   2  19      629.94      500.96    126.00 o
  -5   2  19     1854.07     1844.39    309.61 o
  -4   2  19      123.57      138.71     53.05 o
  -3   2  19      377.92      443.64     90.14 o
  -2   2  19     3039.35     3018.44    221.36 o
  -1   2  19        4.21      -29.70     29.70 o
   0   2  19      894.03     1162.26    138.06 o
   1   2  19      919.11      860.86    116.66 o
   2   2  19       29.92       27.38     57.46 o
   3   2  19      227.11       98.27     43.07 o
   4   2  19       41.57       50.50     31.45 o
  -7   3  19      973.96     1268.82    155.66 o
  -6   3  19     2003.24     2201.14    195.99 o
  -5   3  19       10.31      -30.43     56.87 o
  -4   3  19     1849.01     2120.15    190.81 o
  -3   3  19      716.84      773.57    114.05 o
  -2   3  19      359.21      367.54     81.30 o
  -1   3  19      872.23      774.87    162.35 o
   0   3  19      116.42       88.51     66.60 o
   1   3  19      618.47      548.21    136.33 o
   2   3  19      797.46      668.62    118.66 o
   3   3  19        2.04      -19.26     64.26 o
  -7   4  19      852.19      835.00    126.48 o
  -6   4  19        9.81      -42.15     44.69 o
  -5   4  19     2117.78     2085.77    289.28 o
  -4   4  19       67.45       54.64     34.93 o
  -3   4  19      692.71      755.08    115.74 o
  -2   4  19     1747.76     1734.61    235.45 o
  -1   4  19      343.28      350.57    107.06 o
   0   4  19      879.68      716.16    151.39 o
   1   4  19     2122.25     2107.81    187.46 o
   2   4  19      275.94      379.02     81.73 o
   3   4  19     1388.10     1398.42    152.44 o
  -6   5  19      647.95      797.64    132.60 o
  -5   5  19       24.77       97.23     46.03 o
  -4   5  19     1042.80      971.90    131.82 o
  -3   5  19      963.98      693.22    154.58 o
  -2   5  19       53.63      160.74     80.72 o
  -1   5  19      880.12      901.29    170.36 o
   0   5  19      404.47      350.08    102.91 o
   1   5  19      260.70      361.45     76.51 o
   2   5  19      390.27      490.77     87.67 o
   3   5  19       14.35       22.37     45.26 o
  -6   6  19      209.46      313.87     80.21 o
  -5   6  19      133.37       60.94     90.76 o
  -4   6  19        2.24       -6.83     47.43 o
  -3   6  19      146.27      173.20     78.06 o
  -2   6  19       93.57      116.82     65.75 o
  -1   6  19      184.22      400.86    119.12 o
   0   6  19        2.71      -25.34     42.97 o
   1   6  19        7.71       42.45     42.60 o
   2   6  19      219.06      192.41     65.54 o
  -5   7  19        6.97      -46.81     46.81 o
  -4   7  19       40.91      -65.05     69.34 o
  -3   7  19      183.16      367.62    121.87 o
  -2   7  19       17.36       73.50     68.37 o
  -1   7  19        1.88       41.86     45.22 o
   0   7  19        0.39      -25.07     40.46 o
   1   7  19       12.17       29.00     64.91 o
  -4   8  19        2.72      -26.15     59.97 o
  -3   8  19      728.07     1054.06    203.60 o
  -2   8  19      171.24      274.45    105.08 o
  -1   8  19        6.76      -48.56     48.56 o
   0   8  19      579.25      607.20    281.24 o
  -7   0  20     1513.60     1594.62    241.14 o
  -6   0  20      212.86      303.76    106.30 o
  -5   0  20      581.97      560.43    144.33 o
  -4   0  20     4654.28     4903.67    419.05 o
  -3   0  20       87.02      190.85     86.38 o
  -2   0  20     1207.22     1348.34    219.85 o
  -1   0  20     1221.69      957.30    182.84 o
   0   0  20       64.19      135.47     76.75 o
   1   0  20      951.73     1068.54    188.77 o
   2   0  20      815.43     1047.22    184.64 o
   3   0  20       70.18      -44.11     54.73 o
  -7   1  20      410.92      434.14     92.67 o
  -6   1  20      809.96      769.18    119.70 o
  -5   1  20      755.19      881.60    127.58 o
  -4   1  20       40.12       30.39     34.23 o
  -3   1  20     1833.68     1954.36    186.56 o
  -2   1  20      471.98      427.70     87.38 o
  -1   1  20      229.36      154.97     50.16 o
   0   1  20      746.54      682.93    108.78 o
   1   1  20        1.40       -3.59     73.27 o
   2   1  20     1336.41     1400.52    154.68 o
   3   1  20      763.74      950.73    126.26 o
  -7   2  20      606.85      615.80    107.97 o
  -6   2  20       36.67       70.63     46.38 o
  -5   2  20        3.85       -4.24     47.15 o
  -4   2  20      874.27      935.72    128.75 o
  -3   2  20      152.97      125.02     42.04 o
  -2   2  20       12.59       39.27     71.76 o
  -1   2  20     1008.29     1182.47    187.49 o
   0   2  20       66.75       72.04     76.53 o
   1   2  20      960.45     1262.71    145.46 o
   2   2  20      108.11       50.28     75.67 o
   3   2  20       69.24       52.84     65.88 o
  -6   3  20      159.71      200.35     64.10 o
  -5   3  20       97.82       82.80     95.45 o
  -4   3  20        7.07      -11.79     39.14 o
  -3   3  20      115.87      194.63     63.96 o
  -2   3  20       95.40       46.36     62.10 o
  -1   3  20        6.71      -23.54     31.03 o
   0   3  20       63.90       36.80     53.18 o
   1   3  20       48.14      135.51     77.17 o
   2   3  20        8.18      -71.63     71.63 o
  -6   4  20      170.48      173.14     53.83 o
  -5   4  20        5.74        0.19     68.83 o
  -4   4  20      125.60      104.99     49.19 o
  -3   4  20      166.05      130.70     55.45 o
  -2   4  20      166.79      100.94     91.59 o
  -1   4  20      539.29      670.84    154.78 o
   0   4  20      133.92      144.86     65.44 o
   1   4  20      171.45      165.45     76.47 o
   2   4  20      173.58      214.88     69.32 o
  -6   5  20      727.67      645.69    111.97 o
  -5   5  20      348.12      212.99     60.16 o
  -4   5  20      171.48      201.00    103.12 o
  -3   5  20      470.62      521.76    101.65 o
  -2   5  20      186.34      334.13    105.58 o
  -1   5  20      307.81      210.52     92.74 o
   0   5  20     1406.04     1566.89    227.17 o
   1   5  20       42.50       74.04     44.40 o
   2   5  20      183.02      163.38     57.88 o
  -5   6  20      146.05      163.34     60.92 o
  -4   6  20     1192.60     1227.95    155.69 o
  -3   6  20       15.87       17.52     35.66 o
  -2   6  20      838.84     1081.12    194.67 o
  -1   6  20      908.03     1022.80    188.68 o
   0   6  20      126.45      266.91    103.06 o
   1   6  20      806.29      840.69    124.39 o
  -3   7  20     1311.32     1430.21    235.13 o
  -2   7  20      394.72      151.02     76.00 o
  -1   7  20      124.61      113.93     62.51 o
  -6   1  21      181.69      314.93     82.46 o
  -5   1  21      336.47      444.98    120.82 o
  -4   1  21      178.13      325.25     82.83 o
  -3   1  21       44.19      -13.13     35.58 o
  -2   1  21      682.05      884.00    131.66 o
  -1   1  21      273.95      189.60     64.09 o
   0   1  21       16.72      -17.52     51.21 o
   1   1  21      271.46      378.47    134.88 o
   2   1  21       92.01      182.57     62.60 o
  -6   2  21      824.07      601.41    108.24 o
  -5   2  21       78.34        8.01     35.38 o
  -4   2  21       99.38      112.94     49.18 o
  -3   2  21      876.82      880.06    132.53 o
  -2   2  21       61.46       88.22     82.84 o
  -1   2  21      907.59     1047.94    137.31 o
   0   2  21       92.36       78.58     41.26 o
   1   2  21      156.37      105.74     72.20 o
   2   2  21      812.09      979.18    131.17 o
  -5   3  21     1031.13      874.36    157.98 o
  -4   3  21     1120.32     1206.87    152.62 o
  -3   3  21      351.98      289.27     77.41 o
  -2   3  21     2203.34     2347.73    209.44 o
  -1   3  21      207.72      146.89     65.60 o
   0   3  21      826.08      912.85    128.91 o
   1   3  21      720.69      626.21    107.68 o
  -5   4  21      126.20       46.66     39.17 o
  -4   4  21      700.48      637.97    114.67 o
  -3   4  21     1420.59     1415.09    166.90 o
  -2   4  21       13.94        0.43     33.87 o
  -1   4  21      932.60     1011.80    139.94 o
   0   4  21      765.24      967.60    184.42 o
   1   4  21       38.21       37.72     39.45 o
  -4   5  21      219.00      331.44     84.55 o
  -3   5  21       49.10       54.05     30.36 o
  -2   5  21      102.22      -30.19     54.31 o
  -1   5  21      223.34      277.47    102.14 o
   0   5  21      206.84       62.94     58.08 o
  -3   6  21      114.90      262.19    106.99 o
  -2   6  21       77.63       72.79     61.52 o
  -5   0  22     1528.28     1908.06    281.19 o
  -4   0  22      110.05      229.47    101.11 o
  -3   0  22     1526.32     1548.15    245.86 o
  -2   0  22      188.24      279.76    104.73 o
  -1   0  22       18.38      -27.70     49.20 o
   0   0  22      739.19      942.02    190.72 o
  -5   1  22        1.78      -48.08     48.08 o
  -4   1  22     1799.98     1892.16    195.08 o
  -3   1  22      187.85      292.46     72.90 o
  -2   1  22      194.67      192.29     57.94 o
  -1   1  22     1475.19     1765.91    185.75 o
   0   1  22      356.21      310.46     80.92 o
  -4   2  22      101.49       60.66     49.65 o
  -3   2  22      174.07      129.39     58.10 o
  -2   2  22      353.92      483.40     99.01 o
  -1   2  22       20.71      -33.74     44.35 o
   0   2  22      695.52      650.78    131.10 o
  -4   3  22       14.19       47.98     32.70 o
  -3   3  22        1.95      -33.19     33.19 o
  -2   3  22       15.75       -4.42     46.09 o
  -1   3  22       55.44      -31.99     99.80 o
   0   3  22       90.17      258.66     78.11 o
  -3   4  22      385.28      496.32    145.31 o
  -2   4  22        4.57       65.08     48.96 o
 
